# Supplementary material for: The First Differentiated TB Care Model From India: Delays and Predictors of Losses in the Care Cascade
Source: Glob Health Sci Pract. 2023 Apr 28;11(2):e2200505. doi: 10.9745/GHSP-D-22-00505 (PMC10141439; doi:10.9745/GHSP-D-22-00505)
Supplement: GHSP-D-22-00505-supplement3.xlsx [file GHSP-D-22-00505-supplement3.xlsx]

## Sheet: Sheet1
Supplement to: Shewade HD, Frederick A, Giruthika G, et al. The first differentiated TB care model from India: delays and predictors of losses in the care cascade. Glob Health Sci Pract. 2023;11(2):e2200505. https://doi.org/10.9745/GHSP-D-22-00505
Age	Gender	Weight	HIV_Status	DiabetesStatus	basisOfDiagnosis_TestName	basisOfDiagnosis_FinalInterpreta	Microbiologically_Confirmed	previous_Rx	SiteOfDisease	Triaged	admitted during triaging	wt	ht	bmi	swleg	rr	oxysat	stand	high risk of severe illness	ref	comp assess	confsevere	admsevere	admout	PHITYPE (DPH-primary, DMS-secondary, DME-tertiary)
50	male	56	negative	positive	Microscopy ZN and Fluorescent	Positive (1+)	yes	no	Pulmonary	yes	no	56	160	21.8	no	20	96	yes	no						DPH
35	male	38	negative	negative	Microscopy ZN and Fluorescent	Positive (1+)	yes	yes	Pulmonary	yes	no	38.1	156	15.6	no	18	99	yes	no						DPH
36	male	97	negative	negative	Other	Clinically Diagnosed TB	no	no	Extrapulmonary	no															DPH
50	male	40	negative	negative	Microscopy ZN and Fluorescent	Positive (3+)	yes	no	Pulmonary	yes	no	40.1	152	17.3	no	21	99	yes	no						DPH
41	male	66	negative	negative	Microscopy ZN and Fluorescent	Positive (1+)	yes	yes	Pulmonary	yes	no	66.6	157	27	no	18	98	yes	no						DPH
15	female	34	negative	negative	Other	Clinically Diagnosed TB	no	no	Extrapulmonary	yes	no	33.4	154	14	no	20	99	yes	yes	no					DPH
47	male	58	positive	negative	Other	Clinically Diagnosed TB	no	no	Extrapulmonary	yes	no	58.5	159	23.1	no	18	98	yes	no						DPH
37	male	52	negative	negative	Microscopy ZN and Fluorescent	Positive (1+)	yes	no	Pulmonary	yes	no	52	170	17.9	no	24	94	yes	no						DPH
72	male	35	negative	negative	Microscopy ZN and Fluorescent	Positive (1+)	yes	no	Pulmonary	yes	no	35	156	14.3	no	24	95	yes	no						DPH
57	male	61	negative	positive	Microscopy ZN and Fluorescent	Positive (1+)	yes	no	Pulmonary	yes	yes	61	164	22.6	no	21	96	yes	no						DPH
29	female	30	negative	negative	Microscopy ZN and Fluorescent	Positive (2+)	yes	yes	Pulmonary	yes	yes	30	143	14.6	no	19	96	yes	no						DPH
41	male	65	negative	negative	Microscopy ZN and Fluorescent	Positive (3+)	yes	no	Pulmonary	yes	yes	65	168	23	no	21	96	yes	no						DPH
60	male	40	negative	negative	Microscopy ZN and Fluorescent	Positive (1+)	yes	no	Pulmonary	yes	no	40	167	14.3	no	22	99	yes	no						DPH
55	male	60	negative	negative	Microscopy ZN and Fluorescent	Positive (2+)	yes	no	Pulmonary	yes	no	60	165	22	no	18	98	yes	no						DPH
51	male	51	negative	positive	Microscopy ZN and Fluorescent	Positive (1+)	yes	no	Pulmonary	yes	no	51	168	18	no	22	96	yes	no						DPH
59	male	40	negative	negative	Microscopy ZN and Fluorescent	Positive (1+)	yes	yes	Pulmonary	yes	no	40.4	158	16.1	no	23	97	yes	no						DPH
65	female	43	negative	positive	Microscopy ZN and Fluorescent	Positive (1+)	yes	no	Pulmonary	yes	no	43	151	18.8	no	17	96	yes	no						DPH
60	male	48	negative	negative	Microscopy ZN and Fluorescent	Positive (1+)	yes	no	Pulmonary	yes	yes	48	154	20.2	no	17	96	yes	no						DME
66	male	39	negative	positive	Microscopy ZN and Fluorescent	Positive (SC-10)	yes	no	Pulmonary	yes	no	39	150	17.3	no	20	98	yes	no						DME
54	male	43	negative	negative	Microscopy ZN and Fluorescent	Positive (SC-10)	yes	no	Pulmonary	yes	yes	43	152	18.6	no	18	98	yes	no						DME
45	male	54	negative	positive	Microscopy ZN and Fluorescent	Positive (1+)	yes	yes	Pulmonary	yes	yes	54	167	19.3	no	19	99	yes	no						DME
57	male	65	negative	positive	Microscopy ZN and Fluorescent	Positive (SC-10)	yes	no	Pulmonary	yes	yes	65	156	26.7	no	18	99	yes	no						DME
67	female	35	negative	negative	Microscopy ZN and Fluorescent	Positive (SC-10)	yes	no	Pulmonary	yes	yes	35	145	16.6	no	18	98	yes	no						DME
44	male	55	negative	negative	Microscopy ZN and Fluorescent	Positive (SC-10)	yes	no	Pulmonary	yes	yes	55	155	22.8	no	20	98	yes	no						DME
48	male	48	negative	negative	Microscopy ZN and Fluorescent	Positive (SC-5)	yes	no	Pulmonary	yes	yes	48	155	19.9	no	19	98	yes	no						DME
27	male	56	negative	negative	Other	Clinically Diagnosed TB	no	no	Extrapulmonary	yes	no	56	147	25.9	no	20	98	yes	no						DME
18	male	35	negative	negative	Other	Clinically Diagnosed TB	no	yes	Extrapulmonary	yes	yes	35	145	16.6	no	18	98	yes	no						DME
55	female	48	negative	positive	Other	Clinically Diagnosed TB	no	no	Extrapulmonary	yes	no	48	153	20.5	no	20	98	yes	no						DME
65	male	70	negative	positive	Other	Clinically Diagnosed TB	no	no	Extrapulmonary	yes	yes	70	154	29.5	no	18	98	yes	no						DME
73	female	53	negative	negative	Microscopy ZN and Fluorescent	Positive (SC-10)	yes	no	Pulmonary	no															DME
56	male	65	negative	positive	Other	Clinically Diagnosed TB	no	no	Extrapulmonary	yes	yes	65	155	27	no	17	98	yes	no						DME
78	male	52	negative	negative	Microscopy ZN and Fluorescent	Positive (1+)	yes	no	Pulmonary	yes	yes	52	168	18.4	no	18	98	yes	no						DME
52	male	58	negative	negative	Other	Clinically Diagnosed TB	no	no	Extrapulmonary	yes	yes	58	157	23.5	no	18	98	yes	no						DME
15	female	40	negative	negative	Microscopy ZN and Fluorescent	Positive (3+)	yes	no	Pulmonary	yes	yes	40	145	19	no	18	98	yes	no						DME
17	female	54	negative	negative	Microscopy ZN and Fluorescent	Positive (3+)	yes	no	Pulmonary	no															DME
41	male	79	negative	negative	Other	Clinically Diagnosed TB	yes	no	Extrapulmonary	yes	no	70	165	25.7	no	20	98	yes	no						DME
59	female	44	negative	negative	Other	Clinically Diagnosed TB	yes	no	Extrapulmonary	yes	yes	44	148	20	no	19	98	yes	no						DME
55	male	49	negative	negative	Other	Clinically Diagnosed TB	no	no	Extrapulmonary	no															DME
55	female	5	negative	positive	Other	Clinically Diagnosed TB	no	no	Extrapulmonary	yes	yes	50	156	20.5	no	18	97	yes	no						DME
65	female	58	negative	positive	Other	Clinically Diagnosed TB	no	no	Extrapulmonary	no															DME
49	male	60	negative	positive	Microscopy ZN and Fluorescent	Positive (1+)	yes	no	Pulmonary	yes	no	40	160	15.6	no	17	96	yes	no						DME
40	male	47	negative	negative	Microscopy ZN and Fluorescent	Positive (3+)	yes	yes	Pulmonary	yes	no	47	158	18.8	no	22	99	yes	no						DPH
44	male	49	negative	negative	Microscopy ZN and Fluorescent	Positive (1+)	yes	no	Pulmonary	yes	no	49	160	19.1	no	20	97	yes	no						DPH
60	male	49	negative	negative	Microscopy ZN and Fluorescent	Positive (2+)	yes	no	Pulmonary	yes	no	52	188	14.7	no	23	97	yes	no						DPH
49	male	56	negative	positive	Microscopy ZN and Fluorescent	Positive (2+)	yes	no	Pulmonary	yes	no	54	167	19.3	no	18	98	yes	no						DPH
28	female	39	negative	negative	Microscopy ZN and Fluorescent	Positive (1+)	yes	no	Pulmonary	yes	no	39	147	18	no	23	99	yes	no						DPH
67	male	56	negative	negative	Microscopy ZN and Fluorescent	Positive (1+)	yes	no	Pulmonary	yes	no	56	155	23.3	no	20	98	yes	no						DPH
48	male	64	negative	positive	Microscopy ZN and Fluorescent	Positive (1+)	yes	no	Pulmonary	yes	no	60	155	24.9	no	18	96	yes	no						DPH
43	male	36	negative	negative	Microscopy ZN and Fluorescent	Positive (1+)	yes	no	Pulmonary	yes	no	37	170	12.8	no	18	99	yes	yes	yes	yes	no	no		DPH
20	female	30	negative	negative	Microscopy ZN and Fluorescent	Positive (1+)	yes	yes	Pulmonary	no															DPH
37	female	56	negative	negative	Microscopy ZN and Fluorescent	Positive	yes	no	Pulmonary	yes	no	56	168	19.8	no	20	97	yes	no						DPH
38	male	43	negative	negative	Microscopy ZN and Fluorescent	Positive (3+)	yes	no	Pulmonary	yes	no	43	152	18.6	no	20	96	yes	no						DPH
42	female	54	negative	negative	Microscopy ZN and Fluorescent	Positive (SC-17)	yes	no	Pulmonary	yes	no	54	154	22.7	no	19	97	yes	no						DPH
19	female	38	negative	negative	Microscopy ZN and Fluorescent	Positive (1+)	yes	no	Pulmonary	yes	yes	38	154	16	no	18	96	yes	no						DPH
51	male	40	negative	negative	Microscopy ZN and Fluorescent	Positive (1+)	yes	no	Pulmonary	yes	no	40	153	17	no	19	98	yes	no						DPH
58	male	34	negative	negative	Microscopy ZN and Fluorescent	Positive (3+)	yes	no	Pulmonary	yes	no	34	164	12.6	no	18	96	yes	yes	no					DPH
54	male	54	negative	positive	Microscopy ZN and Fluorescent	Positive (1+)	yes	no	Pulmonary	yes	no	54	165	19.8	no	20	99	yes	no						DPH
48	male	61	negative	positive	Microscopy ZN and Fluorescent	Positive (1+)	yes	no	Pulmonary	no															DPH
29	female	41	negative	negative	Microscopy ZN and Fluorescent	Positive (2+)	yes	no	Pulmonary	yes	no	41	148	18.7	no	18	94	yes	no						NGO
75	male	56	negative	positive	Microscopy ZN and Fluorescent	Positive (2+)	yes	no	Pulmonary	yes	no	56	145	26.6	no	18	94	yes	no						NGO
38	female	39	negative	negative	Microscopy ZN and Fluorescent	Positive (2+)	yes	no	Pulmonary	no															NGO
38	male	49	negative	negative	Other	Clinically Diagnosed TB	no	no	Extrapulmonary	no															NGO
58	male	37	negative	negative	Microscopy ZN and Fluorescent	Positive (2+)	yes	no	Pulmonary	yes	no	37	147	17.1	no	18	94	yes	no						NGO
43	male	57	negative	positive	Microscopy ZN and Fluorescent	Positive (3+)	yes	no	Pulmonary	yes	no	57	148	26	no	18	94	yes	no						NGO
65	male	42	negative	negative	Microscopy ZN and Fluorescent	Positive (2+)	yes	no	Pulmonary	yes	no	42	146	19.7	no	18	94	yes	no						NGO
51	male	43	negative	negative	Microscopy ZN and Fluorescent	Positive (1+)	yes	yes	Pulmonary	yes	no	44	158	17.6	no	20	94	yes	no						NGO
36	male	46	negative	positive	Microscopy ZN and Fluorescent	Positive (1+)	yes	yes	Pulmonary	yes	yes	46	160	17.9	no	24	96	yes	no						DPH
55	male	28	negative	negative	Microscopy ZN and Fluorescent	Positive (2+)	yes	no	Pulmonary	yes	yes	28	160	10.9	no	20	96	yes	yes	yes	yes	yes	yes	Discharged for ambulatory DOT	DPH
67	male	33	negative	negative	Microscopy ZN and Fluorescent	Positive (1+)	yes	no	Pulmonary	no															DPH
80	male	160	negative	positive	Microscopy ZN and Fluorescent	Positive (1+)	yes	yes	Pulmonary	yes	no	58	176	18.7	yes	20	97	yes	no						DPH
25	female	34	negative	negative	Microscopy ZN and Fluorescent	Positive (1+)	yes	no	Pulmonary	yes	no	34	140	17.3	no	20	98	yes	no						DPH
45	male	50	negative	positive	Microscopy ZN and Fluorescent	Positive (2+)	yes	no	Pulmonary	yes	no	50	160	19.5	no	24	98	yes	no						DPH
62	male	53	negative	negative	Microscopy ZN and Fluorescent	Positive (1+)	yes	no	Pulmonary	yes	no	53	162	20.1	no	22	98	yes	no						DPH
40	female	48	negative	negative	Microscopy ZN and Fluorescent	Positive (2+)	yes	no	Pulmonary	no															DPH
55	female	49	negative	positive	Chest X Ray	Clinically Diagnosed TB	yes	no	Extrapulmonary	yes	no	49	155	20.3	no	26	98	yes	yes	no					DPH
20	male	49	negative	negative	Microscopy ZN and Fluorescent	Positive (3+)	yes	no	Pulmonary	yes	no	49	152	21.2	no	28	96	yes	yes	no					DPH
35	male	45	positive	negative	Microscopy ZN and Fluorescent	Positive (2+)	yes	no	Pulmonary	yes	no	55	171	18.8	no	26	96	yes	yes	no					DPH
57	male	40	negative	positive	Microscopy ZN and Fluorescent	Positive (1+)	yes	no	Pulmonary	yes	no	40	150	17.7	no	26	92	yes	yes	no					DPH
35	male	70	negative	negative	Microscopy ZN and Fluorescent	Positive (1+)	yes	no	Pulmonary	yes	no	70	176	22.5	no	26	96	yes	yes	no					DPH
37	female	28	negative	negative	Microscopy ZN and Fluorescent	Positive (1+)	yes	no	Pulmonary	no															DPH
52	male	51	negative	negative	Microscopy ZN and Fluorescent	Positive (3+)	yes	yes	Pulmonary	yes	no	51.2	160	20	no	19	99	yes	no						DPH
35	male	66	negative	negative	Microscopy ZN and Fluorescent	Positive (3+)	yes	no	Pulmonary	yes	no	66.2	165	24.3	no	19	98	yes	no						DPH
43	male	40	negative	negative	Microscopy ZN and Fluorescent	Positive (1+)	yes	no	Pulmonary	yes	no	45	165	16.5	no	22	99	yes	no						DPH
21	male	44	negative	negative	Microscopy ZN and Fluorescent	Positive (SC-9)	yes	yes	Pulmonary	yes	no	44	186	12.7	no	20	98	yes	yes	yes	yes	yes	yes	Discharged for ambulatory DOT	DPH
45	male	70	negative	positive	Microscopy ZN and Fluorescent	Positive (SC-9)	yes	no	Pulmonary	yes	no	70	175	22.8	no	22	99	yes	no						DPH
55	female	30	negative	negative	Microscopy ZN and Fluorescent	Positive (1+)	yes	no	Pulmonary	yes	no	30	160	11.7	no	22	98	no	yes	yes	yes	yes	yes	Discharged for ambulatory DOT	DPH
61	male	32	negative	negative	Microscopy ZN and Fluorescent	Positive (1+)	yes	no	Pulmonary	yes	no	33	154	13.9	no	28	92	yes	yes	no					DMS
52	male	48	negative	negative	Microscopy ZN and Fluorescent	Positive (1+)	yes	no	Pulmonary	no															DMS
45	male	32	negative	negative	Microscopy ZN and Fluorescent	Positive (2+)	yes	no	Pulmonary	no															DMS
26	male	41	negative	negative	Microscopy ZN and Fluorescent	Positive (1+)	yes	no	Pulmonary	yes	no	41	165	15	no	22	98	yes	no						DMS
21	female	49	negative	negative	Microscopy ZN and Fluorescent	Positive (SC-9)	yes	no	Pulmonary	no															DMS
73	male	35	negative	negative	Microscopy ZN and Fluorescent	Positive (2+)	yes	no	Pulmonary	yes	no	36	165	13.2	no	30	96	yes	yes						DMS
58	male	42	negative	negative	Microscopy ZN and Fluorescent	Positive (1+)	yes	yes	Pulmonary	yes	no	47	171	16	no	24	99	yes	no						DPH
60	male	54	negative	negative	Microscopy ZN and Fluorescent	Positive (SC-7)	yes	no	Pulmonary	yes	yes	50	140	25.5	no	14	96	yes	no						DPH
55	male	46	negative	positive	Microscopy ZN and Fluorescent	Positive (SC-5)	yes	no	Pulmonary	yes	no	46	156	18.9	no	22	97	yes	no						DPH
62	male	49	negative	negative	Microscopy ZN and Fluorescent		yes	no	Pulmonary	yes	no	37	158	14.8	no	22	99	yes	no						DPH
58	male	64	negative	positive	Trunat (MTB) & Trunat (MTB-RIF)	M.Tb. detected, Rif resistance not detected	yes	yes	Pulmonary	yes	no	64	178	20.1	no	20	98	yes	no						DMS
51	male	57	negative	negative	Microscopy ZN and Fluorescent	Positive (SC-19)	yes	no	Pulmonary	yes	yes	57	171	19.4	no	22	98	yes	no						DMS
74	male	40	negative	negative	Microscopy ZN and Fluorescent	Positive (1+)	yes	no	Pulmonary	yes	no	40	155	16.6	no	20	97	yes	no						DMS
75	male	40	negative	negative	Microscopy ZN and Fluorescent	Positive (2+)	yes	no	Pulmonary	yes	no	40	165	14.6	no	20	98	yes	no						DMS
58	female	45	negative	positive	Trunat (MTB) & Trunat (MTB-RIF)	M.Tb. detected, Rif resistance not detected	yes	no	Pulmonary	yes	no	45	156	18.4	no	20	99	yes	no						DMS
44	female	65	negative	positive	Trunat (MTB) & Trunat (MTB-RIF)	M.Tb. detected, Rif resistance not detected	yes	no	Pulmonary	yes	no	65	158	26	no	20	99	yes	no						DMS
45	female	36	negative	positive	Microscopy ZN and Fluorescent	Positive (1+)	yes	no	Pulmonary	yes	no	35	134	19.4	no	20	98	yes	no						DMS
45	male	45	negative	negative	Trunat (MTB) & Trunat (MTB-RIF)	M.Tb. detected, Rif resistance not detected	yes	yes	Pulmonary	yes	no	45	158	18	no	20	99	yes	no						DMS
55	female	30	negative	positive	Microscopy ZN and Fluorescent	Positive (3+)	yes	no	Pulmonary	yes	yes	30	154	12.6	no	26	93	no	yes	yes	yes	yes	yes	Discharged for ambulatory DOT	DMS
60	male	40	negative	negative	Microscopy ZN and Fluorescent	Positive (3+)	yes	no	Pulmonary	no															DMS
70	male	50	negative	negative	Microscopy ZN and Fluorescent	Positive (1+)	yes	no	Pulmonary	yes	no	50	160	19.5	no	20	98	yes	no						DMS
38	male	34	negative	negative	Microscopy ZN and Fluorescent	Positive (3+)	yes	no	Pulmonary	yes	no	34	164	12.6	no	22	93	yes	yes	no					DMS
18	female	40	negative	negative	Microscopy ZN and Fluorescent		yes	no	Pulmonary	yes	no	40	154	16.8	no	20	99	yes	no						DMS
55	female	54	negative	positive	Microscopy ZN and Fluorescent	Positive (1+)	yes	no	Pulmonary	yes	no	54	164	20	no	20	98	yes	no						DMS
32	male	50	negative	negative	Trunat (MTB) & Trunat (MTB-RIF)	M.Tb. detected, Rif resistance not detected	yes	no	Pulmonary	yes	no	50	172	16.9	no	20	98	yes	no						DMS
55	male	56	negative	positive	Microscopy ZN and Fluorescent	Positive (1+)	yes	no	Pulmonary	yes	no	53	168	18.7	no	20	96	yes	no						DMS
75	male	35	negative	negative	Microscopy ZN and Fluorescent	Positive (1+)	yes	no	Pulmonary	yes	no	35	168	12.4	no	20	96	yes	yes	yes	no	no	no		DMS
66	male	86	negative	positive	Trunat (MTB) & Trunat (MTB-RIF)	M.Tb. detected, Rif resistance not detected	yes	no	Pulmonary	yes	no	50	164	18.5	no	20	97	yes	no						DMS
46	male	65	negative	positive	Microscopy ZN and Fluorescent	Positive (1+)	yes	no	Pulmonary	yes	no	65	182	19.6	no	20	98	yes	no						DMS
30	male	45	negative	negative	Microscopy ZN and Fluorescent	Positive (2+)	yes	no	Pulmonary	yes	yes	45	165	16.5	no	20	98	yes	no						DMS
52	female	30	negative	negative	Microscopy ZN and Fluorescent	Positive (1+)	yes	no	Pulmonary	yes	no	30	150	13.3	no	20	97	yes	yes	no					DMS
58	male	34	negative	negative	Microscopy ZN and Fluorescent	Positive (SC-4)	yes	no	Pulmonary	yes	no	34	149	15.3	no	22	98	yes	no						DMS
21	female	55	negative	negative	Microscopy ZN and Fluorescent	Positive (1+)	yes	no	Pulmonary	yes	no	55	170	19	no	16	98	yes	no						DMS
76	male	51	negative	negative	Microscopy ZN and Fluorescent	Positive (1+)	yes	yes	Pulmonary	no															DMS
47	male	46	negative	negative	Microscopy ZN and Fluorescent	Positive (3+)	yes	no	Pulmonary	yes	yes	46	158	18.4	no	18	98	yes	no						DMS
51	male	58	negative	positive	Microscopy ZN and Fluorescent	Positive (3+)	yes	no	Pulmonary	yes	no	58	157	23.5	no	21	95	yes	no						DMS
25	male		negative	missing	Trunat (MTB) & Trunat (MTB-RIF)	M.Tb. detected	yes	no	missing	no															DMS
56	male	75	negative	positive	Other	Clinically Diagnosed TB	no	no	Extrapulmonary	yes	no	75	167	26.8	no	18	98	yes	no						DMS
45	male	41	negative	negative	Trunat (MTB) & Trunat (MTB-RIF)	M.Tb. detected	yes	no	Pulmonary	yes	no	42.1	159	16.6	no	38	97	yes	yes	yes	yes	yes	yes	Discharged for ambulatory DOT	DMS
61	male	37	negative	negative	Microscopy ZN and Fluorescent	Positive (1+)	yes	no	Pulmonary	yes	no	37	165	13.5	no	15	94	yes	yes	yes	yes	no	no		DMS
50	female	58	negative	positive	Microscopy ZN and Fluorescent	Positive	yes	no	Pulmonary	yes	yes	58	155	24.1	no	16	95	no	yes	yes	yes	yes	yes	Discharged for ambulatory DOT	DMS
71	male	57	negative	negative	Other	Clinically Diagnosed TB	no	no	Extrapulmonary	yes	no	57	175	18.6	no	19	98	yes	no						DMS
21	female	32	negative	negative	Microscopy ZN and Fluorescent	Positive (1+)	yes	no	Pulmonary	yes	no	32	154	13.4	no	19	95	yes	yes	yes	yes	yes	yes	Discharged for ambulatory DOT	DMS
22	male	49	negative	negative	Trunat (MTB) & Trunat (MTB-RIF)	M.Tb. detected	yes	no	Pulmonary	no															DMS
55	male	56	negative	negative	Trunat (MTB) & Trunat (MTB-RIF)	M.Tb. detected	yes	no	Pulmonary	yes	no	56	175	18.2	no	22	93	yes	yes	yes	yes	yes	yes	Discharged for ambulatory DOT	DMS
65	male		negative	missing	Microscopy ZN and Fluorescent	Positive (3+)	yes	no	missing	no															DMS
18	female	40	negative	negative	Chest X Ray	Clinically Diagnosed TB	no	no	Pulmonary	no															DMS
60	male	35	negative	negative	Microscopy ZN and Fluorescent	Positive (1+)	yes	no	Pulmonary	yes	no	35	150	15.5	no	22	95	yes	no						DMS
15	female	43	negative	negative	Microscopy ZN and Fluorescent	Positive (SC-12)	yes	no	Pulmonary	no															DMS
27	female	34	negative	negative	Microscopy ZN and Fluorescent	Positive (1+)	yes	yes	Pulmonary	yes	no	34	150	15.1	no	15	98	yes	no						DMS
26	male	35	negative	negative	Microscopy ZN and Fluorescent	Positive (1+)	yes	yes	Pulmonary	yes	no	35	145	16.6	no	16	98	yes	no						DMS
59	male	33	negative	negative	Other	Clinically Diagnosed TB	no	no	Extrapulmonary	no															DMS
70	female	42	negative	positive	Microscopy ZN and Fluorescent	Positive (1+)	yes	no	Pulmonary	yes	yes	42	140	21.4	no	18	95	yes	no						DMS
33	female	60	negative	negative	Other	Clinically Diagnosed TB	no	yes	Extrapulmonary	yes	no	60	175	19.5	no	14	97	yes	no						DMS
70	female	40	negative	negative	Chest X Ray	Clinically Diagnosed TB	no	no	Extrapulmonary	yes	no	40	165	14.6	no	14	96	yes	no						DMS
38	male	51	negative	positive	Microscopy ZN and Fluorescent	Positive (2+)	yes	no	Pulmonary	no															DMS
30	male	70	negative	positive	Microscopy ZN and Fluorescent	Positive (3+)	yes	no	Pulmonary	yes	no	70	175	22.8	no	18	95	yes	no						DMS
47	female	43	negative	positive	Microscopy ZN and Fluorescent	Positive (2+)	yes	no	Pulmonary	yes	yes	44	145	20.9	no	22	94	yes	no						DMS
26	female	53	negative	negative	Microscopy ZN and Fluorescent	Positive (1+)	yes	no	Pulmonary	yes	no	53	160	20.7	no	14	99	yes	no						DMS
57	male	36	negative	negative	Microscopy ZN and Fluorescent	Positive (1+)	yes	no	Pulmonary	yes	yes	36	158	14.4	no	20	93	yes	yes	yes	yes	yes	yes	Discharged for ambulatory DOT	DMS
45	female	46	positive	positive	Microscopy ZN and Fluorescent	Positive (2+)	yes	no	Pulmonary	yes	yes	46	145	21.8	no	16	97	yes	no						DMS
60	male	45	negative	positive	Microscopy ZN and Fluorescent	Positive (2+)	yes	no	Pulmonary	yes	no	45	145	21.4	no	18	97	yes	no						DMS
16	female	30	negative	negative	Other	Clinically Diagnosed TB	no	no	Pulmonary	yes	no	30	130	17.7	no	21	95	yes	no						DMS
21	male	46	negative	negative	Chest X Ray	Clinically Diagnosed TB	no	no	Pulmonary	no															DMS
52	male	57	negative	negative	Microscopy ZN and Fluorescent	Positive (1+)	yes	no	Pulmonary	yes	no	56	150	24.8	no	22	95	yes	no						DMS
21	male	48	negative	negative	Microscopy ZN and Fluorescent	Positive (1+)	yes	no	Pulmonary	yes	no	48	165	17.6		14	96	yes	no						DMS
23	female	34	negative	negative	Microscopy ZN and Fluorescent	Positive (1+)	yes	no	Pulmonary	yes	no	34	140	17.3	no	14	97	yes	no						DMS
16	female	42	negative	missing	Other	Clinically Diagnosed TB	no	no	Extrapulmonary	no															DMS
50	female	63	negative	positive	Other	Clinically Diagnosed TB	no	no	Extrapulmonary	yes	no	63	158	25.2	no	15	96	yes	no						DMS
70	male	58	negative	negative	Other	Clinically Diagnosed TB	no	no	Extrapulmonary	yes	no	58	155	24.1	no	20	97	yes	no						DMS
18	female	40	negative	negative	Other	Clinically Diagnosed TB	no	no	Extrapulmonary	yes	no	40	145	19	no	20	98	yes	no						DMS
25	female	30	negative	negative	Microscopy ZN and Fluorescent	Positive (2+)	yes	no	Pulmonary	yes	yes	30	138	15.7	no	18	94	no	yes	yes	yes	yes	yes	Discharged for ambulatory DOT	DMS
67	male	160	negative	negative	Other	Clinically Diagnosed TB	no	no	Extrapulmonary	yes	yes	44	160	17.1	no	20	95	no	yes	yes	yes	yes	yes	Discharged for ambulatory DOT	DMS
68	female	85	negative	negative	Other	Clinically Diagnosed TB	no	no	Extrapulmonary	yes	no	85	175	27.7	no	22	95	yes	no						DMS
18	female	47	negative	negative	Microscopy ZN and Fluorescent	Positive (2+)	yes	no	Pulmonary	yes	no	47	160	18.3	no	13	94	yes	no						DMS
65	male	54	negative	negative	Microscopy ZN and Fluorescent	Positive (2+)	yes	no	Pulmonary	no															DMS
51	male	50	negative	negative	Microscopy ZN and Fluorescent	Positive (2+)	yes	no	Pulmonary	yes	no	50	170	17.3	no	20	96	yes	no						DMS
30	female	36	negative	negative	Microscopy ZN and Fluorescent	Positive (1+)	yes	no	Pulmonary	yes	no	36	140	18.3	no	15	94	yes	no						DMS
22	female	35	negative	negative	Trunat (MTB) & Trunat (MTB-RIF)	M.Tb. detected	yes	no	Pulmonary	no															DMS
33	female	59	negative	negative	Other	Clinically Diagnosed TB	no	no	Extrapulmonary	yes	no	59	172	19.9	no	20	94	yes	no						DMS
60	male	43	negative	negative	Other	Clinically Diagnosed TB	no	no	Extrapulmonary	yes	yes	43	158	17.2	no	22	95	yes	no						DMS
45	female	43	negative	negative	Microscopy ZN and Fluorescent	Positive (1+)	yes	no	Pulmonary	yes	no	43	155	17.8	no	15	96	yes	no						DMS
35	male	64	negative	positive	Microscopy ZN and Fluorescent	Positive (1+)	yes	no	Pulmonary	yes	no	64	175	20.8	no	17	95	yes	no						DMS
47	male	55	negative	positive	Microscopy ZN and Fluorescent	Positive (3+)	yes	no	Pulmonary	yes	no	55	175	17.9	no	18	95	yes	no						DMS
22	female	41	negative	negative	Other	Clinically Diagnosed TB	yes	no	Pulmonary	yes	no	41	160	16	no	18	98	yes	no						DMS
51	male	55	negative	positive	Microscopy ZN and Fluorescent	Positive (1+)	yes	no	Pulmonary	yes	no	55	175	17.9	no	20	90	yes	yes	yes	no	no	no		DMS
49	male	48	negative	negative	Microscopy ZN and Fluorescent	Positive (1+)	yes	no	Pulmonary	yes	no	48	175	15.6	no	15	95	yes	no						DMS
23	female	30	negative	negative	Other	Clinically Diagnosed TB	no	no	Extrapulmonary	no															DMS
26	male	43	negative	negative	Other	Clinically Diagnosed TB	no	no	Extrapulmonary	yes	no	43	154	18.1	no	16	98	yes	no						DMS
50	male	47	negative	positive	Microscopy ZN and Fluorescent	Positive (1+)	yes	no	Pulmonary	yes	no	44	161	16.9	no	19	96	yes	no						DMS
47	female	61	negative	negative	Other	Clinically Diagnosed TB	no	no	Extrapulmonary	yes	no	61	158	24.4	no	15	98	yes	no						DMS
43	male	47	negative	positive	Other	Clinically Diagnosed TB	yes	no	Pulmonary	yes	no	47	150	20.8	no	18	96	yes	no						DMS
40	male	40	negative	negative	Microscopy ZN and Fluorescent	Positive (3+)	yes	no	Pulmonary	yes	no	40	165	14.6	no	18	94	yes	no						DMS
33	male	35	negative	negative	Other	Clinically Diagnosed TB	no	no	Pulmonary	yes	no	50	185	14.6	no	21	91	yes	yes	yes	no	no	no		DMS
52	male	47	positive	negative	Microscopy ZN and Fluorescent	Positive (1+)	yes	no	Pulmonary	yes	no	47	155	19.5	no	18	96	yes	no						DMS
53	male	52	negative	negative	Microscopy ZN and Fluorescent	Positive (2+)	yes	no	Pulmonary	yes	no	52	151	22.8	no	18	96	yes	no						DPH
48	male	38	negative	positive	Other	Clinically Diagnosed TB	no	yes	Extrapulmonary	yes	no	38	156	15.6	no	20	96	yes	no						DPH
55	male	53	negative	negative	Chest X Ray	Clinically Diagnosed TB	no	yes	Pulmonary	yes	no	53	162	20.1	no	19	97	yes	no						DPH
57	male	41	negative	negative	Microscopy ZN and Fluorescent	Positive (3+)	yes	no	Pulmonary	yes	no	41	152	17.7	no	19	95	yes	no						DPH
60	female	37	negative	negative	Microscopy ZN and Fluorescent	Positive (SC-2)	yes	no	Pulmonary	yes	no	37.1	140	18.9	no	20	96	yes	no						DPH
43	male	42	negative	positive	Microscopy ZN and Fluorescent	Positive (1+)	yes	no	Pulmonary	yes	no	48	158	19.2	no	19	96	yes	no						DPH
44	male	41	negative	negative	Microscopy ZN and Fluorescent	Positive (1+)	yes	no	Pulmonary	yes	no	41	161	15.8	no	20	95	yes	no						DPH
60	male	55	negative	negative	Microscopy ZN and Fluorescent	Positive (SC-6)	yes	no	Pulmonary	yes	no	55	155	22.8	no	21	97	yes	no						DPH
38	male	43	negative	negative	Microscopy ZN and Fluorescent	Positive (3+)	yes	yes	Pulmonary	no															DPH
58	male	54	negative	positive	Microscopy ZN and Fluorescent	Positive (1+)	yes	no	Pulmonary	yes	no	54	147	24.9	no	19	98	yes	no						DPH
20	female	41	negative	negative	Microscopy ZN and Fluorescent	Positive (3+)	yes	no	Pulmonary	yes	no	41	150	18.2	no	21	98	yes	no						DPH
70	male	43	negative	negative	Microscopy ZN and Fluorescent	Positive (2+)	yes	no	Pulmonary	yes	no	43	159	17	no	22	98	yes	no						DPH
43	male	47	negative	positive	Microscopy ZN and Fluorescent	Positive (1+)	yes	no	Pulmonary	yes	no	47	158	18.8	no	22	96	yes	no						DPH
48	male	57	negative	negative	Microscopy ZN and Fluorescent	Positive (1+)	yes	no	Pulmonary	yes	no	57	170	19.7	no	23	99	yes	no						DMS
61	male	47	negative	negative	Microscopy ZN and Fluorescent	Positive (1+)	yes	yes	Pulmonary	yes	no	47	164	17.4	no	24	99	yes	no						DMS
38	male	42	negative	positive	Microscopy ZN and Fluorescent	Positive (2+)	yes	no	Pulmonary	yes	no	59	165	21.6	no	23	99	yes	no						DMS
63	male	52	negative	negative	Microscopy ZN and Fluorescent	Positive (1+)	yes	no	Pulmonary	yes	no	52	156	21.3	no	24	99	yes	no						DMS
39	male	63	negative	negative	Microscopy ZN and Fluorescent	Positive (1+)	yes	no	Pulmonary	yes	no	63	163	23.7	no	24	98	yes	no						DMS
81	male	38	negative	negative	Microscopy ZN and Fluorescent	Positive (SC-3)	yes	yes	Pulmonary	yes	no	39	152	16.8	no	24	98	yes	no						DMS
42	male	74	negative	negative	Microscopy ZN and Fluorescent	Positive (1+)	yes	no	Pulmonary	yes	no	74	177	23.6	no	24	98	yes	no						DMS
48	male	40	negative	negative	Microscopy ZN and Fluorescent	Positive (1+)	yes	no	Pulmonary	yes	no	40	152	17.3	no	24	98	yes	no						DMS
80	male	29	negative	negative	Microscopy ZN and Fluorescent	Positive (1+)	yes	no	Pulmonary	yes	no	32	144	15.4	no	21	97	yes	no						DPH
65	male	33	negative	negative	Microscopy ZN and Fluorescent	Positive (3+)	yes	no	Pulmonary	yes	no	33	143	16.1	no	22	96	yes	no						DPH
40	male	44	negative	negative	Microscopy ZN and Fluorescent	Positive (2+)	yes	no	Pulmonary	yes	no	44	162	16.7	no	21	96	yes	no						DPH
43	male	34	negative	negative	Microscopy ZN and Fluorescent	Positive (2+)	yes	no	Pulmonary	yes	no	36	154	15.1	no	22	98	yes	no						DPH
62	male	45	negative	negative	Microscopy ZN and Fluorescent	Positive (1+)	yes	no	Pulmonary	yes	no	45	170	15.5	no	22	94	yes	no						DPH
21	female		unknown	missing	Microscopy ZN and Fluorescent	Positive	yes	no	missing	no															DPH
30	female		unknown	missing	Microscopy ZN and Fluorescent	Positive	yes	no	missing	no															DPH
47	male	52	negative	missing	Microscopy ZN and Fluorescent	Positive (2+)	yes	no	Pulmonary	yes	no	52.3	167	18.7	no	20	99	yes	no						DPH
42	male	50	negative	negative	Microscopy ZN and Fluorescent	Positive (3+)	yes	no	Pulmonary	yes	no	50	165	18.3	no	22	98	yes	no						DPH
55	male	40	negative	positive	Microscopy ZN and Fluorescent	Positive (2+)	yes	no	Pulmonary	yes	no	40	160	15.6	no	18	96	yes	no						DPH
44	male	51	negative	positive	Microscopy ZN and Fluorescent	Positive (2+)	yes	no	Pulmonary	yes	no	51	170	17.6	no	22	100	yes	no						DPH
70	male	40	negative	negative	Microscopy ZN and Fluorescent	Positive (2+)	yes	no	Pulmonary	yes	no	40	162	15.2	no	18	97	yes	no						DPH
46	male	59	negative	positive	Microscopy ZN and Fluorescent	Positive (1+)	yes	no	Pulmonary	yes	no	60	167	21.5	no	20	97	yes	no						DPH
45	male		unknown	missing	Microscopy ZN and Fluorescent	Positive	yes	no	missing	no															DPH
33	male	54	negative	positive	Microscopy ZN and Fluorescent	Positive (1+)	yes	no	Pulmonary	yes	no	52	157	21	no	20	100	yes	no						DPH
75	male	55	negative	negative	Microscopy ZN and Fluorescent	Positive (1+)	yes	no	Pulmonary	yes	no	55	180	16.9	no	18	98	yes	no						DPH
43	male	59	negative	negative	Microscopy ZN and Fluorescent	Positive (SC-5)	yes	yes	Pulmonary	yes	no	59	170	20.4	no	16	97	yes	no						DPH
70	male	58	negative	negative	Other	Clinically Diagnosed TB	no	no	Extrapulmonary	no															DPH
44	male	68	negative	positive	Other	Clinically Diagnosed TB	no	yes	Extrapulmonary	no															DPH
55	male	85	negative	positive	Other	Clinically Diagnosed TB	no	no	Extrapulmonary	yes	no	85	185	24.8	no	18	99	yes	no						DPH
56	female	38	negative	negative	Microscopy ZN and Fluorescent	Positive (1+)	yes	no	Pulmonary	yes	no	38	150	16.8	no	18	96	yes	no						DPH
40	male	60	negative	negative	Microscopy ZN and Fluorescent	Positive (1+)	yes	yes	Pulmonary	yes	no	60	168	21.2	no	18	98	yes	no						DPH
33	female	49	negative	negative	Cytopathology	Clinically Diagnosed TB	no	no	Extrapulmonary	no															DPH
67	male	73	negative	negative	Other	Clinically Diagnosed TB	no	no	Extrapulmonary	yes	no	73.6	164	27.3	no	20	98	yes	no						DPH
60	female	29	negative	positive	Microscopy ZN and Fluorescent	Positive (1+)	yes	yes	Pulmonary	yes	no	31.2	138	16.3	no	19	97	yes	no						DPH
70	male	59	negative	negative	Chest X Ray	Clinically Diagnosed TB	no	no	Pulmonary	no															DPH
60	female	74	negative	negative	Other	Clinically Diagnosed TB	no	no	Extrapulmonary	no															DPH
67	male	45	negative	negative	Microscopy ZN and Fluorescent	Positive (1+)	yes	no	Pulmonary	yes	no	45	158	18	no	22	96	yes	no						DPH
22	male	60	negative	negative	Histopathology	Clinically Diagnosed TB	no	no	Extrapulmonary	no															DPH
60	male	47	negative	negative	Microscopy ZN and Fluorescent	Positive (2+)	yes	no	Pulmonary	yes	no	47	160	18.3	no	20	98	yes	no						DPH
60	male	46	negative	negative	Microscopy ZN and Fluorescent	Positive (2+)	yes	no	Pulmonary	yes	no	46	168	16.2	no	20	98	yes	no						DPH
43	male	48	negative	negative	Microscopy ZN and Fluorescent	Positive (3+)	yes	no	Pulmonary	yes	no	48	164	17.8	no	22	96	yes	no						DPH
60	male	54	negative	negative	Other	Clinically Diagnosed TB	no	no	Pulmonary	no															DPH
70	female	37	negative	positive	Microscopy ZN and Fluorescent	Positive (1+)	yes	no	Pulmonary	yes	no	39	150	17.3	no	20	98	yes	no						DPH
55	male	65	negative	positive	Microscopy ZN and Fluorescent	Positive (2+)	yes	no	Pulmonary	yes	no	65	168	23	no	28	98	yes	yes	no					DPH
42	male	47	negative	negative	Microscopy ZN and Fluorescent	Positive (2+)	yes	no	Pulmonary	yes	no	47	162	17.9	no	22	96	yes	no						DPH
45	female	45	negative	negative	Cytopathology	Clinically Diagnosed TB	no	no	Extrapulmonary	no															DPH
60	male	58	negative	negative	Chest X Ray	Clinically Diagnosed TB	no	no	Extrapulmonary	no															DPH
60	male	54	negative	negative	Other	Clinically Diagnosed TB	no	no	Extrapulmonary	yes	no	51	162	19.4	no	20	98	yes	no						DPH
37	male	43	negative	negative	Microscopy ZN and Fluorescent	Positive (3+)	yes	no	Pulmonary	yes	no	46	153	19.6	no	13	95	yes	no						DPH
35	male	42	negative	negative	Microscopy ZN and Fluorescent	Positive (1+)	yes	no	Pulmonary	yes	no	42	142	20.8	no	22	99	yes	no						DMS
36	male	45	negative	positive	Microscopy ZN and Fluorescent	Positive (1+)	yes	no	Pulmonary	yes	no	45	172	15.2	no	24	95	yes	no						DMS
47	female	35	negative	negative	Microscopy ZN and Fluorescent	Positive (1+)	yes	no	Pulmonary	yes	no	35	149	15.7	no	24	96	yes	no						DMS
45	male	36	negative	negative	Microscopy ZN and Fluorescent	Positive (1+)	yes	yes	Pulmonary	yes	no	38	164	14.1	no	24	99	yes	no						DMS
40	male	36	negative	negative	Microscopy ZN and Fluorescent	Positive (3+)	yes	no	Pulmonary	yes	no	36	158	14.4	no	45	95	yes	yes	yes	yes	yes	yes	Discharged for ambulatory DOT	DMS
37	male	54	negative	negative	Microscopy ZN and Fluorescent	Positive (1+)	yes	yes	Pulmonary	yes	no	54	170	18.6	no	24	97	yes	no						DMS
18	male	41	negative	negative	Microscopy ZN and Fluorescent	Positive (SC-9)	yes	no	Pulmonary	yes	no	41	164	15.2	no	24	97	yes	no						DMS
50	male	43	negative	negative	Microscopy ZN and Fluorescent	Positive (1+)	yes	yes	Pulmonary	no															DMS
28	female	30	negative	positive	Microscopy ZN and Fluorescent	Positive (1+)	yes	no	Pulmonary	yes	no	30	144	14.4	no	24	97	yes	no						DMS
55	male	47	negative	positive	Microscopy ZN and Fluorescent	Positive (3+)	yes	no	Pulmonary	no															DMS
50	male	37	negative	positive	Microscopy ZN and Fluorescent	Positive (1+)	yes	no	Pulmonary	yes	no	37	159	14.6	no	24	96	yes	no						DMS
39	male	79	negative	positive	Microscopy ZN and Fluorescent	Positive (3+)	yes	no	Pulmonary	yes	no	79	173	26.3	no	24	97	yes	no						DMS
58	male	42	negative	negative	Microscopy ZN and Fluorescent	Positive (1+)	yes	no	Pulmonary	yes	no	42	174	13.8	no	38	97	yes	yes	yes	yes	yes	no		DMS
31	male	49	negative	negative	Microscopy ZN and Fluorescent	Positive (3+)	yes	yes	Pulmonary	yes	no	49	166	17.7	no	24	96	yes	no						DMS
51	male	62	negative	positive	Microscopy ZN and Fluorescent	Positive (2+)	yes	no	Pulmonary	yes	no	62	172	20.9	no	24	98	yes	no						DMS
48	female	38	negative	negative	Microscopy ZN and Fluorescent	Positive (1+)	yes	no	Pulmonary	yes	no	38	162	14.4	no	24	98	yes	no						DMS
22	male	47	negative	negative	Microscopy ZN and Fluorescent	Positive (1+)	yes	no	Pulmonary	yes	no	47	167	16.8	no	26	98	yes	yes	yes	yes	no	no		DMS
64	female	45	negative	positive	Microscopy ZN and Fluorescent	Positive (1+)	yes	no	Pulmonary	yes	no	45	155	18.7	no	24	98	yes	no						DMS
53	male	60	negative	negative	Microscopy ZN and Fluorescent	Positive (1+)	yes	no	Pulmonary	yes	no	60	164	22.3	no	24	96	yes	no						DMS
45	male	77	negative	positive	Microscopy ZN and Fluorescent	Positive (1+)	yes	no	Pulmonary	yes	no	77	173	25.7	no	24	98	yes	no						DMS
20	female	45	negative	negative	Microscopy ZN and Fluorescent	Positive (1+)	yes	no	Pulmonary	yes	no	45	154	18.9	no	24	96	yes	no						DMS
55	female	36	negative	negative	Microscopy ZN and Fluorescent	Positive (1+)	yes	no	Pulmonary	yes	no	36	154	15.1	no	16	98	yes	no						DMS
40	male	42	negative	negative	Microscopy ZN and Fluorescent	Positive (3+)	yes	yes	Pulmonary	yes	no	42	154	17.7	no	18	97	yes	no						DMS
38	male	65	negative	negative	Microscopy ZN and Fluorescent	Positive (1+)	yes	no	Pulmonary	yes	no	65	165	23.8	no	16	99	yes	no						DMS
40	male	51	negative	negative	Microscopy ZN and Fluorescent	Positive (1+)	yes	no	Pulmonary	yes	no	51	171	17.4	no	18	98	yes	no						DMS
50	male	38	negative	negative	Microscopy ZN and Fluorescent	Positive (1+)	yes	no	Pulmonary	yes	no	44	158	17.6	no	16	98	yes	no						DMS
40	female	43	negative	negative	Microscopy ZN and Fluorescent	Positive (1+)	yes	no	Pulmonary	yes	no	43	148	19.6	no	18	98	yes	no						DMS
58	male	41	negative	negative	Chest X Ray	Clinically Diagnosed TB	no	no	Pulmonary	no															DMS
35	male	32	negative	negative	Microscopy ZN and Fluorescent	Positive (1+)	yes	yes	Pulmonary	yes	yes	32	170	11	no	16	96	yes	yes	yes	yes	yes	no		DMS
60	male	48	negative	positive	Microscopy ZN and Fluorescent	Positive (3+)	yes	no	Pulmonary	yes	no	48	174	15.8	no	18	97	yes	no						DMS
45	male	43	negative	negative	Microscopy ZN and Fluorescent	Positive (3+)	yes	no	Pulmonary	yes	no	42	164	15.6	no	16	98	yes	no						DMS
64	male	50	negative	negative	Other	Clinically Diagnosed TB	no	no	Pulmonary	yes	no	50	156	20.5	no	18	96	yes	no						DMS
47	female	38	negative	negative	Microscopy ZN and Fluorescent	Positive (1+)	yes	no	Pulmonary	yes	no	38	155	15.8	no	16	98	yes	no						DMS
52	male	45	negative	negative	Chest X Ray	Clinically Diagnosed TB	no	no	Pulmonary	no															DMS
50	male	65	negative	positive	Microscopy ZN and Fluorescent	Positive (1+)	yes	no	Pulmonary	yes	no	65	185	18.9	no	20	99	yes	no						DMS
24	female	44	negative	negative	Microscopy ZN and Fluorescent	Positive (1+)	yes	no	Pulmonary	yes	no	41	151	17.9	no	18	98	yes	no						DMS
50	TG	53	negative	positive	Microscopy ZN and Fluorescent	Positive (2+)	yes	yes	Pulmonary	yes	no	53	162	20.1	no	16	98	yes	no						DMS
55	male	41	negative	negative	Chest X Ray	Clinically Diagnosed TB	no	no	Pulmonary	no															DMS
65	female	47	negative	negative	Other	Clinically Diagnosed TB	no	no	Extrapulmonary	yes	no	47	152	20.3	no	22	97	yes	no						DMS
73	male	64	negative	negative	Microscopy ZN and Fluorescent	Positive (1+)	yes	no	Pulmonary	yes	no	64	173	21.3	no	18	97	yes	no						DMS
28	female	43	negative	negative	Microscopy ZN and Fluorescent	Positive (1+)	yes	no	Pulmonary	yes	no	43	155	17.8	no	16	98	yes	no						DMS
60	male	46	negative	positive	Microscopy ZN and Fluorescent	Positive (2+)	yes	no	Pulmonary	yes	no	46	164	17.1	no	18	99	yes	no						DMS
38	male	43	negative	negative	Chest X Ray	Clinically Diagnosed TB	no	no	Pulmonary	no															DMS
55	female	36	negative	negative	Microscopy ZN and Fluorescent	Positive (1+)	yes	no	Pulmonary	yes	no	36	152	15.5	no	18	98	yes	no						DMS
29	female	27	negative	negative	Microscopy ZN and Fluorescent	Positive (1+)	yes	no	Pulmonary	yes	no	27	150	12	no	18	99	yes	yes	no					DMS
30	male	32	negative	negative	Chest X Ray	Clinically Diagnosed TB	yes	no	Pulmonary	yes	no	33	145	15.6	no	22	96	yes	no						DMS
49	male	38	negative	negative	Chest X Ray	Clinically Diagnosed TB	no	no	Pulmonary	yes	no	38	145	18	no	22	96	yes	no						DMS
28	male	61	negative	negative	Chest X Ray	Clinically Diagnosed TB	no	no	Pulmonary	yes	no	60	167	21.5	no	22	96	yes	no						DMS
60	male	46	negative	negative	Chest X Ray	Clinically Diagnosed TB	no	no	Pulmonary	yes	no	40	163	15	no	24	96	yes	no						DMS
72	male	45	negative	negative	Chest X Ray	Clinically Diagnosed TB	no	no	Pulmonary	yes	no	48	167	17.2	no	24	95	yes	no						DMS
53	male	40	negative	negative	Microscopy ZN and Fluorescent	Positive (SC-12)	yes	no	Pulmonary	yes	no	46	165	16.8	no	24	94	yes	no						DMS
52	male	48	negative	negative	Microscopy ZN and Fluorescent	Positive (2+)	yes	no	Pulmonary	yes	no	48	167	17.2	no	22	95	yes	no						DMS
28	female	43	negative	positive	Microscopy ZN and Fluorescent		yes	no	Pulmonary	yes	no	42	165	15.4	no	24	96	yes	no						DMS
21	female	43	negative	negative	Microscopy ZN and Fluorescent	Positive (2+)	yes	no	Pulmonary	yes	no	43	163	16.1	no	22	96	yes	no						DMS
65	female	33	negative	negative	Chest X Ray	Clinically Diagnosed TB	no	no	Pulmonary	yes	no	34	150	15.1	no	22	96	yes	no						DMS
42	male	39	negative	negative	Microscopy ZN and Fluorescent	Positive (3+)	yes	no	Pulmonary	yes	no	39	160	15.2	no	24	96	yes	no						DMS
52	male	43	negative	positive	Chest X Ray	Clinically Diagnosed TB	yes	no	Pulmonary	yes	no	43	157	17.4	no	22	96	yes	no						DMS
31	male	60	negative	positive	Microscopy ZN and Fluorescent	Positive (1+)	yes	no	Pulmonary	yes	no	58	167	20.7	no	22	96	yes	no						DMS
45	male	60	negative	positive	Microscopy ZN and Fluorescent	Positive (2+)	yes	no	Pulmonary	yes	no	60	163	22.5	no	22	96	yes	no						DMS
45	male	48	negative	negative	Microscopy ZN and Fluorescent	Positive (1+)	yes	no	Pulmonary	yes	no	48	165	17.6	no	24	96	yes	no						DMS
23	female	32	negative	negative	Microscopy ZN and Fluorescent	Positive (1+)	yes	no	Pulmonary	yes	no	46	162	17.5	no	22	98	yes	no						DMS
30	female	52	negative	negative	Microscopy ZN and Fluorescent	Positive (3+)	yes	no	Pulmonary	yes	no	52	163	19.5	no	22	96	yes	no						DMS
60	male	47	negative	positive	Microscopy ZN and Fluorescent	Positive (1+)	yes	no	Pulmonary	no															DMS
15	male	33	negative	negative	Microscopy ZN and Fluorescent	Positive (2+)	yes	no	Pulmonary	yes	no	33	145	15.6	no	22	96	yes	no						DMS
37	male	47	negative	negative	Microscopy ZN and Fluorescent	Positive (1+)	yes	no	Pulmonary	yes	no	48	147	22.2	no	20	96	yes	no						DMS
33	male	43	negative	negative	Microscopy ZN and Fluorescent	Positive (1+)	yes	yes	Pulmonary	yes	no	43	165	15.7	no	22	94	yes	no						DMS
29	female	43	negative	negative	Chest X Ray	Clinically Diagnosed TB	no	no	Pulmonary	yes	no	43	169	15	no	20	96	yes	no						DMS
60	male	46	negative	negative	Microscopy ZN and Fluorescent	Positive (1+)	yes	no	Pulmonary	yes	no	33	146	15.4	no	22	96	yes	no						DMS
40	male	44	negative	negative	Microscopy ZN and Fluorescent	Positive (2+)	yes	no	Pulmonary	yes	no	44	156	18	no	18	98	yes	no						DPH
57	male	43	negative	negative	Microscopy ZN and Fluorescent	Positive (3+)	yes	no	Pulmonary	yes	yes	45	155	18.7	no	23	97	yes	no						DPH
44	female	75	negative	positive	Microscopy ZN and Fluorescent	Positive (3+)	yes	no	Pulmonary	yes	yes	75	162	28.5	no	20	98	yes	no						DPH
65	male	50	negative	positive	Microscopy ZN and Fluorescent	Positive (1+)	yes	no	Pulmonary	yes	no	50	145	23.7	no	20	99	yes	no						DMS
29	male	41	negative	negative	Microscopy ZN and Fluorescent	Positive (1+)	yes	no	Pulmonary	yes	no	41	140	20.9	no	19	99	yes	no						DMS
48	male	52	positive	negative	Microscopy ZN and Fluorescent	Positive (1+)	yes	no	Pulmonary	yes	no	52	160	20.3	no	20	98	yes	no						DMS
38	male	38	negative	positive	Microscopy ZN and Fluorescent	Positive (2+)	yes	no	Pulmonary	yes	no	38	142	18.8	no	19	99	yes	no						DMS
34	female	30	negative	negative	Chest X Ray	Clinically Diagnosed TB	no	no	Extrapulmonary	yes	no	30	142	14.8	no	19	99	yes	no						DMS
28	female	30	negative	negative	Microscopy ZN and Fluorescent	Positive (1+)	yes	no	Pulmonary	yes	no	30	138	15.7	no	19	98	yes	no						DMS
23	female	40	negative	negative	Microscopy ZN and Fluorescent	Positive (1+)	yes	no	Pulmonary	yes	no	40	140	20.4	no	19	98	yes	no						DMS
62	male	41	negative	positive	Microscopy ZN and Fluorescent	Positive (SC-9)	yes	yes	Pulmonary	yes	no	41	142	20.3	no	18	96	yes	no						DMS
65	male	42	negative	negative	Microscopy ZN and Fluorescent	Positive (2+)	yes	no	Pulmonary	yes	no	42	148	19.1	no	20	99	yes	no						DMS
35	male	44	negative	positive	Microscopy ZN and Fluorescent	Positive (2+)	yes	no	Pulmonary	yes	no	44	147	20.3	no	19	100	yes	no						DMS
68	male	45	negative	negative	Microscopy ZN and Fluorescent	Positive (1+)	yes	no	Pulmonary	yes	no	45	152	19.4	no	20	98	yes	no						DMS
55	male	45	negative	negative	Microscopy ZN and Fluorescent	Positive (2+)	yes	no	Pulmonary	yes	no	45	145	21.4	no	20	98	yes	no						DMS
32	male	34	negative	negative	Microscopy ZN and Fluorescent	Positive (2+)	yes	no	Pulmonary	yes	no	34	142	16.8	no	18	97	yes	no						DMS
74	male	48	negative	negative	Microscopy ZN and Fluorescent	Positive (1+)	yes	no	Pulmonary	yes	no	48	152	20.7	no	19	98	yes	no						DMS
33	male	45	negative	negative	Microscopy ZN and Fluorescent	Positive (2+)	yes	no	Pulmonary	yes	no	45	169	15.7	no	19	98	yes	no						DMS
51	male	61	negative	positive	Microscopy ZN and Fluorescent	Positive (SC-3)	yes	yes	Pulmonary	yes	no	61	158	24.4	no	19	98	yes	no						DMS
25	female	39	negative	negative	Microscopy ZN and Fluorescent	Positive (1+)	yes	no	Pulmonary	yes	no	39	142	19.3	no	19	98	yes	no						DMS
35	male	45	negative	negative	Other	Clinically Diagnosed TB	no	no	Pulmonary	yes	yes	45	157	18.2	no	20	98	yes	no						DMS
70	male	51	negative	negative	Microscopy ZN and Fluorescent	Positive (2+)	yes	yes	Pulmonary	yes	no	51	148	23.2	no	19	99	yes	no						DMS
50	male	45	negative	positive	Microscopy ZN and Fluorescent	Positive (SC-4)	yes	no	Pulmonary	yes	yes	45	148	20.5	no	19	98	yes	no						DMS
50	male	55	negative	positive	Microscopy ZN and Fluorescent	Positive (1+)	yes	no	Pulmonary	no															DMS
42	male	40	negative	positive	Microscopy ZN and Fluorescent	Positive (2+)	yes	no	Pulmonary	yes	no	40	148	18.2	no	20	99	yes	no						DMS
48	male	59	negative	negative	Microscopy ZN and Fluorescent	Positive (2+)	yes	no	Pulmonary	yes	no	59	158	23.6	no	19	100	yes	no						DMS
65	male	35	negative	negative	Other	Clinically Diagnosed TB	no	no	Extrapulmonary	yes	no	35	156	14.3	no	20	98	yes	no						DMS
45	male	34	negative	positive	Microscopy ZN and Fluorescent	Positive (1+)	yes	no	Pulmonary	yes	no	34	142	16.8	no	19	98	yes	no						DMS
28	male	45	negative	negative	Microscopy ZN and Fluorescent	Positive (3+)	yes	no	Pulmonary	yes	no	45	152	19.4	no	20	99	yes	no						DMS
86	male	41	negative	negative	Microscopy ZN and Fluorescent	Positive (2+)	yes	no	Pulmonary	yes	no	41	142	20.3	no	18	97	yes	no						DMS
41	male	44	negative	negative	Microscopy ZN and Fluorescent	Positive (2+)	yes	no	Pulmonary	yes	yes	44	170	15.2	no	24	98	yes	no						DMS
65	male	48	negative	negative	Microscopy ZN and Fluorescent	Positive (SC-6)	yes	no	Pulmonary	yes	no	45	154	18.9	no	20	98	yes	no						DMS
49	male	40	negative	negative	Microscopy ZN and Fluorescent	Positive (1+)	yes	no	Pulmonary	yes	no	40	148	18.2	no	19	98	yes	no						DMS
44	male	46	negative	negative	Microscopy ZN and Fluorescent	Positive (1+)	yes	no	Pulmonary	yes	yes	46	143	22.4	no	19	99	yes	no						DMS
21	male	40	negative	negative	Microscopy ZN and Fluorescent	Positive (SC-9)	yes	no	Pulmonary	yes	no	40	142	19.8	no	19	99	yes	no						DMS
62	male	35	negative	negative	Microscopy ZN and Fluorescent	Positive (3+)	yes	no	Pulmonary	yes	no	35	145	16.6	no	16	97	yes	no						DMS
41	male	60	negative	positive	Microscopy ZN and Fluorescent	Positive (2+)	yes	no	Pulmonary	yes	no	60	155	24.9	no	15	98	yes	no						DMS
48	male	45	negative	positive	Microscopy ZN and Fluorescent	Positive (3+)	yes	no	Pulmonary	yes	no	45	154	18.9	no	16	96	yes	no						DMS
65	male	43	negative	negative	Microscopy ZN and Fluorescent	Positive (SC-11)	yes	no	Pulmonary	yes	no	43	162	16.3	no	16	98	yes	no						DMS
20	female	35	negative	negative	Microscopy ZN and Fluorescent	Positive (1+)	yes	no	Pulmonary	yes	no	35	147	16.1	no	16	98	yes	no						DMS
57	male	45	negative	negative	Microscopy ZN and Fluorescent	Positive (3+)	yes	yes	Pulmonary	yes	no	45	165	16.5	no	16	97	yes	no						DMS
45	female	30	negative	negative	Microscopy ZN and Fluorescent	Positive (3+)	yes	no	Pulmonary	yes	no	30	142	14.8	no	17	97	yes	no						DMS
75	male	36	negative	negative	Microscopy ZN and Fluorescent	Positive (SC-7)	yes	yes	Pulmonary	yes	no	36	151	15.7	no	20	98	yes	no						DPH
37	male	40	negative	negative	Microscopy ZN and Fluorescent	Positive (3+)	yes	no	Pulmonary	yes	no	44	155	18.3	no	20	99	yes	no						DPH
65	male	60	negative	positive	Trunat (MTB) & Trunat (MTB-RIF)	M.Tb. detected	yes	no	Pulmonary	yes	no	60	169	21	no	22	98	yes	no						DMS
67	male	34	negative	negative	Microscopy ZN and Fluorescent	Positive (2+)	yes	no	Pulmonary	yes	yes	34	154	14.3	no	21	99	yes	no						DMS
62	female	48	negative	positive	Trunat (MTB) & Trunat (MTB-RIF)	M.Tb. detected	yes	no	Pulmonary	yes	no	48	160	18.7	no	22	97	yes	no						DMS
41	male	69	negative	positive	Microscopy ZN and Fluorescent	Positive (3+)	yes	no	Pulmonary	yes	no	69	182	20.8	no	24	98	yes	no						DMS
72	male	51	negative	positive	Trunat (MTB) & Trunat (MTB-RIF)	M.Tb. detected	yes	no	Pulmonary	no															DMS
40	female	28	negative	positive	Trunat (MTB) & Trunat (MTB-RIF)	M.Tb. detected	yes	no	Pulmonary	no															DMS
64	male	72	negative	positive	Trunat (MTB) & Trunat (MTB-RIF)	M.Tb. detected	yes	no	Pulmonary	yes	no	72	166	26.1	no	22	97	no	yes	yes	yes	yes	yes	Discharged for ambulatory DOT	DMS
44	male	60	negative	positive	Microscopy ZN and Fluorescent	Positive (1+)	yes	no	Pulmonary	no															DMS
52	male	49	negative	negative	Trunat (MTB) & Trunat (MTB-RIF)	M.Tb. detected	yes	no	Pulmonary	no															DMS
46	male		negative	missing	Microscopy ZN and Fluorescent	Positive (2+)	yes	no	missing	no															DMS
26	female	36	negative	negative	Trunat (MTB) & Trunat (MTB-RIF)	M.Tb. detected	yes	no	Pulmonary	no															DMS
22	male	52	negative	negative	Trunat (MTB) & Trunat (MTB-RIF)	M.Tb. detected	yes	no	Pulmonary	no															DMS
50	female	50	negative	positive	Trunat (MTB) & Trunat (MTB-RIF)	M.Tb. detected	yes	yes	Pulmonary	no															DMS
60	male	56	negative	negative	Microscopy ZN and Fluorescent	Positive (3+)	yes	no	Pulmonary	yes	yes	56	172	18.9	no	22	100	yes	no						DMS
67	male	45	negative	positive	Microscopy ZN and Fluorescent	Positive (1+)	yes	no	Pulmonary	yes	no	45.1	160	17.6	no	32	93	yes	yes	yes	yes	yes	yes	Discharged for ambulatory DOT	DMS
23	male	52	negative	negative	Cytopathology	Clinically Diagnosed TB	no	no	Extrapulmonary	no															DMS
45	male	62	negative	positive	Microscopy ZN and Fluorescent	Positive (1+)	yes	no	Pulmonary	no															DMS
57	male	57	negative	positive	Microscopy ZN and Fluorescent	Positive (1+)	yes	yes	Pulmonary	yes	no	58.6	172	19.8	no	22	98	yes	no						DMS
39	male	58	negative	positive	Microscopy ZN and Fluorescent	Positive (1+)	yes	no	Pulmonary	no															DMS
24	male	52	negative	negative	Trunat (MTB) & Trunat (MTB-RIF)	M.Tb. detected	yes	no	Pulmonary	no															DMS
61	male	44	negative	negative	Trunat (MTB) & Trunat (MTB-RIF)	M.Tb. detected	yes	no	Pulmonary	yes	yes	44	160	17.1	no	22	95	yes	no						DMS
50	male	43	negative	negative	Trunat (MTB) & Trunat (MTB-RIF)	M.Tb. detected	yes	no	Pulmonary	no															DMS
22	female	28	negative	negative	Microscopy ZN and Fluorescent	Positive (1+)	yes	no	Pulmonary	yes	yes	28.3	140	14.4	no	18	98	yes	no						DMS
55	female	40	negative	positive	Microscopy ZN and Fluorescent	Positive (3+)	yes	no	Pulmonary	yes	no	40	140	20.4	no	21	98	yes	no						DMS
27	male	55	negative	negative	Microscopy ZN and Fluorescent	Positive (2+)	yes	no	Pulmonary	yes	no	55.6	162	21.1	no	21	96	yes	no						DMS
32	male	47	negative	positive	Trunat (MTB) & Trunat (MTB-RIF)	M.Tb. detected	yes	no	Pulmonary	no															DMS
37	female	67	negative	negative	Microscopy ZN and Fluorescent	Positive (1+)	yes	no	Pulmonary	yes	no	67	150	29.7	no	21	96	yes	no						DMS
40	male	55	negative	positive	Trunat (MTB) & Trunat (MTB-RIF)	M.Tb. detected	yes	no	Pulmonary	no															DMS
55	male	80	unknown	positive	Histopathology	Clinically Diagnosed TB	no	no	Extrapulmonary	no															DME
53	male	37	negative	positive	Microscopy ZN and Fluorescent	Positive (1+)	yes	no	Pulmonary	yes	no	37	145	17.5	no	22	96	yes	no						DPH
58	male	47	negative	negative	Microscopy ZN and Fluorescent	Positive (2+)	yes	no	Pulmonary	yes	no	47	147	21.7	no	22	99	yes	no						DPH
76	male	76	negative	negative	Microscopy ZN and Fluorescent	Positive (SC-1)	yes	no	Pulmonary	yes	no	76	175	24.8	no	20	98	yes	no						DPH
60	male	35	negative	negative	Microscopy ZN and Fluorescent	Positive (2+)	yes	no	Pulmonary	yes	yes	36	153	15.3	no	20	99	yes	no						DPH
55	female	39	negative	negative	Microscopy ZN and Fluorescent	Positive (2+)	yes	no	Pulmonary	yes	no	39	165	14.3	no	22	98	yes	no						DPH
40	male	40	negative	negative	Microscopy ZN and Fluorescent	Positive (2+)	yes	yes	Pulmonary	yes	no	40	165	14.6	no	22	98	yes	no						DPH
70	male	48	negative	positive	Microscopy ZN and Fluorescent	Positive (1+)	yes	no	Pulmonary	yes	yes	48	154	20.2	no	20	96	yes	no						DME
30	female	35	negative	negative	Microscopy ZN and Fluorescent	Positive (1+)	yes	no	Pulmonary	yes	yes	35	149	15.7	no	19	99	yes	no						DME
36	female	70	negative	negative	Other	Clinically Diagnosed TB	no	no	Extrapulmonary	no															DME
47	male	58	negative	positive	Chest X Ray	Clinically Diagnosed TB	yes	no	Pulmonary	yes	no	58	166	21	no	18	98	yes	no						DME
42	male	48	positive	positive	Other	Clinically Diagnosed TB	no	no	Extrapulmonary	no															DME
27	female	52	negative	negative	Trunat (MTB) & Trunat (MTB-RIF)	M.Tb. detected	yes	no	Extrapulmonary	no															DME
54	male	53	negative	negative	Other	Clinically Diagnosed TB	no	no	Pulmonary	yes	yes	53	172	17.9	no	21	98	yes	no						DME
48	male	51	negative	positive	Cytopathology	Clinically Diagnosed TB	no	no	Extrapulmonary	yes	no	51	167	18.2	no	22	97	yes	no						DME
24	female	55	negative	negative	Trunat (MTB) & Trunat (MTB-RIF)	M.Tb. detected	yes	no	Extrapulmonary	yes	no	55	147	25.4	no	19	99	yes	no						DME
61	female	40	negative	negative	Trunat (MTB) & Trunat (MTB-RIF)	M.Tb. detected	yes	yes	Pulmonary	yes	no	40	156	16.4	no	20	98	yes	no						DME
60	male	53	negative	negative	Microscopy ZN and Fluorescent	Positive (2+)	yes	yes	Pulmonary	yes	no	53	151	23.2	no	18	98	yes	no						DME
61	male	53	negative	negative	Other	Clinically Diagnosed TB	no	no	Extrapulmonary	no															DME
58	male	40	negative	positive	Microscopy ZN and Fluorescent	Positive (2+)	yes	no	Pulmonary	yes	no	40	164	14.8	no	20	99	yes	no						DME
55	male	50	negative	positive	Other		no	no	Extrapulmonary	no															DME
19	female	61	negative	negative	Cytopathology	Clinically Diagnosed TB	no	no	Extrapulmonary	yes	no	61	150	27.1	no	19	99	yes	no						DME
75	male	40	negative	negative	Other	Clinically Diagnosed TB	no	no	Pulmonary	yes	yes	40	155	16.6	no	22	97	yes	no						DME
70	male	50	negative	negative	Cytopathology	Clinically Diagnosed TB	no	no	Extrapulmonary	yes	yes	50	165	18.3	no	20	98	yes	no						DME
15	female	25	negative	negative	Microscopy ZN and Fluorescent	Positive (1+)	yes	no	Pulmonary	yes	yes	25	147	11.5	no	20	99	yes	yes	no					DME
85	female	43	negative	negative	Chest X Ray	Clinically Diagnosed TB	yes	no	Pulmonary	yes	no	43	148	19.6	no	22	98	yes	no						DME
60	male	50	negative	negative	Trunat (MTB) & Trunat (MTB-RIF)	M.Tb. detected	yes	no	Pulmonary	yes	yes	50	175	16.3	no	21	92	yes	yes	yes	yes	yes	yes	Discharged for ambulatory DOT	DME
75	male	46	negative	positive	Microscopy ZN and Fluorescent	Positive (2+)	yes	no	Pulmonary	yes	yes	46	164	17.1	no	21	96	yes	no						DME
24	male	36	negative	negative	Microscopy ZN and Fluorescent	Positive (1+)	yes	no	Pulmonary	no															DME
62	male	56	negative	positive	Microscopy ZN and Fluorescent	Positive (1+)	yes	yes	Pulmonary	yes	no	56	167	20	no	20	99	yes	no						DME
52	female	55	negative	positive	Chest X Ray	Clinically Diagnosed TB	no	no	Extrapulmonary	yes	no	55	138	28.8	no	18	99	yes	no						DME
19	male	40	negative	negative	Microscopy ZN and Fluorescent	Positive (1+)	yes	no	Pulmonary	yes	yes	40	170	13.8	no	22	96	yes	yes	yes	yes	yes	yes	Discharged for ambulatory DOT	DME
28	female	30	negative	negative	Trunat (MTB) & Trunat (MTB-RIF)	M.Tb. detected	yes	no	Pulmonary	no															DME
56	male	68	negative	negative	Microscopy ZN and Fluorescent	Positive (1+)	yes	yes	Pulmonary	no															DME
18	female	36	negative	negative	Histopathology		yes	no	Extrapulmonary	yes	no	36	144	17.3	no	22	96	yes	no						DME
32	female	67	negative	negative	Other		yes	no	Extrapulmonary	no															DME
57	male	36	negative	negative	Microscopy ZN and Fluorescent	Positive (2+)	yes	yes	Pulmonary	yes	yes	36	153	15.3	no	20	99	yes	no						DME
60	male	48	negative	positive	Microscopy ZN and Fluorescent	Positive (2+)	yes	no	Pulmonary	yes	no	48	167	17.2	no	19	98	yes	no						DME
62	male	40	negative	negative	Other	Clinically Diagnosed TB	no	no	Extrapulmonary	yes	yes	40	150	17.7	no	21	97	yes	no						DME
60	female	35	negative	negative	Other	Clinically Diagnosed TB	no	no	Extrapulmonary	yes	yes	35	145	16.6	no	22	98	yes	no						DME
70	male	46	negative	positive	Microscopy ZN and Fluorescent	Positive (2+)	yes	no	Pulmonary	yes	yes	46	165	16.8	no	22	98	yes	no						DME
65	male	57	negative	negative	Cytopathology	Clinically Diagnosed TB	yes	no	Extrapulmonary	yes	yes	57	160	22.2	no	22	97	yes	no						DME
25	male	52	negative	negative	Trunat (MTB) & Trunat (MTB-RIF)	M.Tb. detected	yes	yes	Extrapulmonary	yes	no	52	163	19.5	no	18	99	yes	no						DME
62	female	38	negative	negative	Microscopy ZN and Fluorescent	Positive (1+)	yes	no	Pulmonary	yes	yes	38	151	16.6	no	22	98	yes	no						DME
56	male	55	negative	positive	Chest X Ray	Clinically Diagnosed TB	yes	no	Pulmonary	yes	no	55	157	22.3	no	19	99	yes	no						DME
22	female	47	negative	negative	Other		no	no	Extrapulmonary	no															DME
55	female	53	negative	negative	Other	Clinically Diagnosed TB	no	no	Extrapulmonary	yes	yes	53	154	22.3	no	19	98	yes	no						DME
32	female	50	negative	negative	Cytopathology	Clinically Diagnosed TB	no	no	Extrapulmonary	yes	no	50	158	20	no	20	99	yes	no						DME
30	female	45	negative	negative	Other		no	no	Extrapulmonary	no															DME
42	male	53	negative	positive	Trunat (MTB) & Trunat (MTB-RIF)	M.Tb. detected	yes	no	Pulmonary	yes	yes	52	168	18.4	no	21	98	yes	no						DME
58	male	43	negative	negative	Microscopy ZN and Fluorescent	Positive (2+)	yes	no	Pulmonary	yes	yes	43	165	15.7	no	25	92	yes	yes	yes	yes	yes	yes	Discharged for ambulatory DOT	DME
39	male	43	negative	negative	Microscopy ZN and Fluorescent	Positive (3+)	yes	no	Pulmonary	yes	yes	40	155	16.6	no	22	98	yes	no						DME
53	male	43	negative	negative	Microscopy ZN and Fluorescent	Positive (1+)	yes	no	Pulmonary	no															DME
42	female	39	negative	negative	Trunat (MTB) & Trunat (MTB-RIF)	M.Tb. detected	yes	no	Pulmonary	yes	no	39	154	16.4	no	23	96	yes	no						DME
45	male	40	negative	negative	Microscopy ZN and Fluorescent	Positive (2+)	yes	no	Pulmonary	yes	yes	40	164	14.8	no	20	98	yes	no						DME
33	male	59	negative	negative	Trunat (MTB) & Trunat (MTB-RIF)	M.Tb. detected	yes	no	Pulmonary	yes	no	59	176	19	no	18	99	yes	no						DME
42	male	50	positive	negative	Trunat (MTB) & Trunat (MTB-RIF)	M.Tb. detected	yes	no	Extrapulmonary	yes	no	50	163	18.8	no	21	98	yes	no						DME
82	female	35	negative	negative	Cytopathology	Clinically Diagnosed TB	no	no	Extrapulmonary	yes	yes	35	144	16.8	no	19	99	yes	no						DME
64	male	48	negative	positive	Microscopy ZN and Fluorescent	Positive (1+)	yes	no	Pulmonary	yes	yes	48	160	18.7	no	20	98	yes	no						DME
60	male	48	negative	positive	Microscopy ZN and Fluorescent	Positive (2+)	yes	no	Pulmonary	yes	no	48	158	19.2	no	19	98	yes	no						DME
46	female	42	positive	negative	Other	Clinically Diagnosed TB	no	yes	Pulmonary	yes	yes	42	165	15.4	no	22	99	yes	no						DME
20	male	54	negative	negative	Microscopy ZN and Fluorescent	Positive (3+)	yes	no	Pulmonary	yes	no	54	173	18	no	18	99	yes	no						DME
50	male	45	negative	positive	Trunat (MTB) & Trunat (MTB-RIF)	M.Tb. detected	yes	no	Pulmonary	yes	yes	45	151	19.7	no	21	98	yes	no						DME
51	male	46	negative	negative	Microscopy ZN and Fluorescent	Positive (2+)	yes	no	Pulmonary	yes	no	46	164	17.1	no	20	98	yes	no						DME
48	female	44	negative	negative	Trunat (MTB) & Trunat (MTB-RIF)	M.Tb. detected	yes	yes	Pulmonary	yes	no	44	149	19.8	no	20	94	yes	no						DME
21	male	42	negative	negative	Microscopy ZN and Fluorescent	Positive (1+)	yes	no	Pulmonary	yes	no	42	166	15.2	no	18	99	yes	no						DME
45	female	24	negative	positive	Cytopathology	Clinically Diagnosed TB	no	no	Pulmonary	yes	yes	24	152	10.3	no	28	98	yes	yes	yes	yes	yes	yes	Discharged for ambulatory DOT	DME
43	female	47	negative	positive	Other	Clinically Diagnosed TB	yes	no	Extrapulmonary	no															DME
42	male	47	negative	negative	Microscopy ZN and Fluorescent	Positive (3+)	yes	yes	Pulmonary	yes	no	47	170	16.2	no	22	99	yes	no						DME
70	male	47	negative	negative	Trunat (MTB) & Trunat (MTB-RIF)	M.Tb. detected	yes	no	Pulmonary	yes	no	47	162	17.9	no	21	95	yes	no						DME
39	male	40	negative	negative	Other	Clinically Diagnosed TB	no	no	Extrapulmonary	yes	yes	40	163	15	no	22	97	yes	no						DME
45	female	37	negative	negative	Other	Clinically Diagnosed TB	no	no	Pulmonary	yes	yes	37	148	16.8	no	20	99	yes	no						DME
58	male	55	negative	negative	Microscopy ZN and Fluorescent	Positive (1+)	yes	no	Pulmonary	yes	yes	55	162	20.9	yes	18	98	yes	no						DME
63	male	55	negative	positive	Other	Clinically Diagnosed TB	yes	no	Pulmonary	no															DME
46	male	45	negative	negative	Microscopy ZN and Fluorescent	Positive (1+)	yes	no	Pulmonary	yes	no	45	158	18	no	18	99	yes	no						DME
34	male	74	negative	negative	Other	Clinically Diagnosed TB	no	no	Pulmonary	no															DME
64	male	40	negative	negative	Microscopy ZN and Fluorescent	Positive (2+)	yes	no	Pulmonary	yes	no	40	156	16.4	no	18	99	yes	no						DME
47	male	55	negative	negative	Other	Clinically Diagnosed TB	no	no	Extrapulmonary	no															DME
70	male	52	negative	negative	Trunat (MTB) & Trunat (MTB-RIF)	M.Tb. detected	yes	yes	Pulmonary	yes	no	52	167	18.6	no	21	94	yes	no						DME
75	male	35	negative	negative	Trunat (MTB) & Trunat (MTB-RIF)	M.Tb. detected	yes	no	Pulmonary	yes	yes	35	174	11.5	yes	23	99	yes	yes	yes	yes	yes	yes	Discharged for ambulatory DOT	DME
60	female	40	negative	positive	Microscopy ZN and Fluorescent	Positive (1+)	yes	no	Pulmonary	yes	no	40	141	20.1	no	23	98	yes	no						DME
27	male	45	negative	negative	Microscopy ZN and Fluorescent	Positive (1+)	yes	no	Pulmonary	yes	yes	45	162	17.1	no	20	98	yes	no						DME
30	male	43	negative	negative	Trunat (MTB) & Trunat (MTB-RIF)	M.Tb. detected	yes	no	Pulmonary	yes	yes	43	166	15.6	no	22	99	yes	no						DME
48	male	38	negative	negative	Microscopy ZN and Fluorescent	Positive (1+)	yes	no	Pulmonary	yes	yes	38	163	14.3	no	20	96	yes	no						DME
40	male	49	negative	positive	Microscopy ZN and Fluorescent	Positive (1+)	yes	no	Pulmonary	yes	no	49	167	17.5	no	20	98	yes	no						DME
70	male	54	negative	negative	Other	Clinically Diagnosed TB	no	no	Pulmonary	yes	yes	54	156	22.1	no	20	99	yes	no						DME
83	male	48	negative	negative	Trunat (MTB) & Trunat (MTB-RIF)	M.Tb. detected	yes	no	Pulmonary	yes	no	48	158	19.2	no	20	95	yes	no						DME
20	female	58	negative	negative	Trunat (MTB) & Trunat (MTB-RIF)	M.Tb. detected	yes	no	Pulmonary	yes	yes	58	157	23.5	no	19	99	yes	no						DME
50	female	53	positive	positive	Cytopathology	Clinically Diagnosed TB	no	no	Extrapulmonary	yes	yes	53	154	22.3	no	20	98	yes	no						DME
40	male	35	negative	negative	Microscopy ZN and Fluorescent	Positive (1+)	yes	no	Pulmonary	no															DME
26	male	55	negative	negative	Cytopathology	Clinically Diagnosed TB	no	no	Extrapulmonary	yes	no	55	163	20.7	no	21	98	yes	no						DME
68	male	55	negative	negative	Other	Clinically Diagnosed TB	no	no	Extrapulmonary	no															DME
39	male	86	negative	positive	Microscopy ZN and Fluorescent	Positive (1+)	yes	no	Pulmonary	yes	no	86	169	30.1	no	20	99	yes	no						DME
70	male	45	negative	negative	Trunat (MTB) & Trunat (MTB-RIF)	M.Tb. detected	yes	no	Pulmonary	yes	yes	45	151	19.7	no	20	95	yes	no						DME
43	male	44	negative	positive	Trunat (MTB) & Trunat (MTB-RIF)	M.Tb. detected	yes	yes	Pulmonary	yes	no	44	164	16.3	no	22	98	yes	no						DME
19	male	44	negative	negative	Trunat (MTB) & Trunat (MTB-RIF)	M.Tb. detected	yes	no	Pulmonary	yes	no	44	176	14.2	no	21	96	yes	no						DME
53	female	35	negative	negative	Microscopy ZN and Fluorescent	Positive (1+)	yes	no	Pulmonary	yes	yes	35	157	14.1	no	22	98	yes	no						DME
40	male	48	negative	positive	Trunat (MTB) & Trunat (MTB-RIF)	M.Tb. detected	yes	no	Pulmonary	no															DME
22	male	68	negative	negative	Cytopathology	Clinically Diagnosed TB	no	yes	Extrapulmonary	yes	no	68	164	25.2	no	20	98	yes	no						DME
25	female	39	negative	negative	Trunat (MTB) & Trunat (MTB-RIF)	M.Tb. detected	yes	yes	Pulmonary	yes	yes	39	152	16.8	no	20	98	yes	no						DME
19	male	52	negative	negative	Trunat (MTB) & Trunat (MTB-RIF)	M.Tb. detected	yes	no	Pulmonary	no															DME
50	male	51	negative	negative	Chest X Ray	Clinically Diagnosed TB	yes	no	Pulmonary	yes	no	51	161	19.6	no	21	98	yes	no						DME
58	male	49	negative	negative	Trunat (MTB) & Trunat (MTB-RIF)	M.Tb. detected	yes	no	Pulmonary	yes	yes	49	173	16.3	no	20	99	yes	no						DME
46	male	53	negative	positive	Microscopy ZN and Fluorescent	Positive (SC-7)	yes	no	Pulmonary	yes	yes	53	181	16.1	no	20	98	yes	no						DME
53	male	41	negative	positive	Microscopy ZN and Fluorescent	Positive (2+)	yes	yes	Pulmonary	yes	no	41	165	15	no	22	98	yes	no						DME
41	male	50	negative	negative	Other	Clinically Diagnosed TB	no	no	Extrapulmonary	no															DME
72	male	35	negative	negative	Microscopy ZN and Fluorescent	Positive (3+)	yes	no	Pulmonary	yes	no	35	154	14.7	no	20	98	yes	no						DME
53	male	43	negative	negative	Microscopy ZN and Fluorescent	Positive (1+)	yes	yes	Pulmonary	yes	no	43	165	15.7	no	17	96	yes	no						DPH
31	male	53	negative	negative	Microscopy ZN and Fluorescent	Positive (1+)	yes	no	Pulmonary	yes	no	53	165	19.4	no	17	97	yes	no						DPH
55	male	46	negative	positive	Microscopy ZN and Fluorescent	Positive (1+)	yes	no	Pulmonary	yes	no	46	168	16.2	no	19	98	yes	no						DPH
80	male	44	negative	negative	Microscopy ZN and Fluorescent	Positive (SC-5)	yes	yes	Pulmonary	yes	no	44	155	18.3	no	17	96	yes	no						DPH
42	male	36	negative	positive	Microscopy ZN and Fluorescent	Positive (1+)	yes	no	Pulmonary	yes	no	36	150	16	no	18	96	yes	no						DPH
50	female	35	negative	negative	Microscopy ZN and Fluorescent	Positive (1+)	yes	no	Pulmonary	yes	no	35	145	16.6	no	19	99	yes	no						DPH
30	male	55	negative	negative	Microscopy ZN and Fluorescent	Positive (3+)	yes	no	Pulmonary	yes	no	54	170	18.6	no	22	98	yes	no						NGO
40	female	40	positive	missing	Microscopy ZN and Fluorescent		yes	no	Pulmonary	no															NGO
58	male	37	negative	negative	Microscopy ZN and Fluorescent	Positive (1+)	yes	no	Pulmonary	no															NGO
50	male	39	negative	negative	Microscopy ZN and Fluorescent	Positive (3+)	yes	yes	Pulmonary	yes	no	40	160	15.6	no	24	97	no	yes	no					NGO
45	female	48	negative	missing	Microscopy ZN and Fluorescent	Positive (3+)	yes	no	Pulmonary	no															NGO
19	male	44	negative	negative	Microscopy ZN and Fluorescent	Positive (2+)	yes	no	Pulmonary	yes	no	44	152	19	no	24	98	yes	no						NGO
55	male	50	negative	negative	Microscopy ZN and Fluorescent	Positive (1+)	yes	no	Pulmonary	no															NGO
60	male		negative	negative	Microscopy ZN and Fluorescent	Positive (1+)	yes	no	missing	no															NGO
41	male	35	negative	negative	Microscopy ZN and Fluorescent	Positive (3+)	yes	yes	Pulmonary	no															NGO
58	male	39	negative	positive	Microscopy ZN and Fluorescent	Positive (1+)	yes	no	Pulmonary	no															NGO
48	male	51	positive	positive	Microscopy ZN and Fluorescent	Positive (1+)	yes	no	Pulmonary	yes	no	40	158	16	no	24	98	yes	no						NGO
50	female	42	negative	negative	Microscopy ZN and Fluorescent	Positive (2+)	yes	no	Pulmonary	no															NGO
49	male	52	negative	negative	Microscopy ZN and Fluorescent	Positive (2+)	yes	no	Pulmonary	yes	no	52	162	19.8	no	24	97	yes	no						NGO
39	male	43	negative	negative	Microscopy ZN and Fluorescent	Positive (1+)	yes	no	Pulmonary	no															NGO
60	male	45	negative	negative	Microscopy ZN and Fluorescent		yes	no	Pulmonary	yes	no	45	152	19.4	no	22	96	yes	no						NGO
41	male	39	negative	negative	Microscopy ZN and Fluorescent	Positive (1+)	yes	no	Pulmonary	no															NGO
25	male	39	positive	negative	Chest X Ray	Clinically Diagnosed TB	no	yes	Pulmonary	no															DMS
40	female		positive	negative	Chest X Ray	Clinically Diagnosed TB	no	no	missing	no															DMS
70	male	53	negative	positive	Microscopy ZN and Fluorescent	Positive (1+)	yes	no	Pulmonary	yes	no	53	156	21.7	no	24	98	yes	no						DPH
72	male	47	negative	positive	Microscopy ZN and Fluorescent	Positive (2+)	yes	yes	Pulmonary	yes	no	47	165	17.2	no	24	98	yes	no						DPH
55	male	40	negative	negative	Microscopy ZN and Fluorescent	Positive (2+)	yes	no	Pulmonary	yes	no	40	166	14.5	no	22	98	yes	no						DMS
57	male	68	negative	positive	Microscopy ZN and Fluorescent	Positive (1+)	yes	no	Pulmonary	yes	no	68	166	24.6	no	22	98	yes	no						DPH
39	male	44	negative	negative	Microscopy ZN and Fluorescent	Positive (1+)	yes	no	Pulmonary	yes	no	44	167	15.7	no	22	98	yes	no						DPH
20	male	48	negative	negative	Microscopy ZN and Fluorescent	Positive (SC-12)	yes	no	Pulmonary	yes	no	48	182	14.4	no	21	96	yes	no						DPH
25	female	56	negative	negative	Other		no	no	Extrapulmonary	no															DPH
22	female	56	negative	negative	Other		no	no	Extrapulmonary	no															DPH
54	male	45	negative	negative	Microscopy ZN and Fluorescent	Positive (SC-9)	yes	no	Pulmonary	yes	no	45	168	15.9	no	20	97	yes	no						DPH
43	male	49	negative	negative	Microscopy ZN and Fluorescent	Positive (3+)	yes	no	Pulmonary	yes	no	49	163	18.4	no	22	96	yes	no						DPH
72	male	82	negative	negative	Microscopy ZN and Fluorescent	Positive (1+)	yes	no	Pulmonary	yes	no	82	172	27.7	no	18	98	yes	no						DPH
43	male	50	negative	positive	Trunat (MTB) & Trunat (MTB-RIF)	M.Tb. detected	yes	no	Pulmonary	yes	no	52	164	19.3	no	24	98	yes	no						DPH
54	female	43	negative	positive	Other	Clinically Diagnosed TB	no	no	Extrapulmonary	yes	no	43	160	16.7	no	20	96	yes	no						DPH
32	female	52	negative	positive	Other	Clinically Diagnosed TB	no	no	Pulmonary	yes	no	52	148	23.7	no	20	98	yes	no						DPH
55	female	45	negative	negative	Other	Clinically Diagnosed TB	no	no	Pulmonary	yes	yes	45.6	153	19.4	no	23	95	yes	no						DPH
41	male	43	negative	negative	Other	Clinically Diagnosed TB	yes	no	Pulmonary	yes	yes	43	166	15.6	no	23	96	yes	no						DPH
55	male	38	negative	negative	Trunat (MTB) & Trunat (MTB-RIF)	M.Tb. detected	yes	yes	Pulmonary	yes	no	38	160	14.8	no	20	96	yes	no						DPH
60	male	49	negative	positive	Microscopy ZN and Fluorescent	Positive (3+)	yes	no	Pulmonary	yes	yes	49	150	21.7	no	22	97	yes	no						DPH
26	female	51	negative	negative	Other	Clinically Diagnosed TB	no	no	Extrapulmonary	no															DPH
46	male	48	negative	negative	Microscopy ZN and Fluorescent	Positive (1+)	yes	no	Pulmonary	yes	yes	58	174	19.1	no	22	96	yes	no						DPH
50	male	36	negative	negative	Microscopy ZN and Fluorescent	Positive (1+)	yes	no	Pulmonary	yes	no	36	150	16	no	18	97	yes	no						DPH
65	male	38	negative	negative	Microscopy ZN and Fluorescent	Positive (1+)	yes	yes	Pulmonary	yes	no	38.5	157	15.6	no	21	98	yes	no						DPH
48	male	30	negative	negative	Trunat (MTB) & Trunat (MTB-RIF)	M.Tb. detected	yes	yes	Pulmonary	yes	no	30	150	13.3	no	20	98	yes	yes	no					DPH
58	male	77	negative	positive	Histopathology	Clinically Diagnosed TB	no	no	Extrapulmonary	yes	yes	77	167	27.6	no	22	98	yes	no						DPH
40	female	77	negative	negative	Other		no	no	Extrapulmonary	no															DPH
57	male	45	negative	positive	Microscopy ZN and Fluorescent	Positive (1+)	yes	yes	Pulmonary	yes	no	45	163	16.9	no	22	97	yes	no						DPH
48	male	64	negative	negative	Other		no	no	Pulmonary	no															DPH
24	male	46	negative	negative	Other	Clinically Diagnosed TB	no	no	Extrapulmonary	yes	no	49	158	19.6	no	20	97	yes	no						DPH
53	male	51	negative	negative	Other	Clinically Diagnosed TB	no	no	Pulmonary	yes	yes	51	172	17.2	no	22	97	yes	no						DPH
68	male	33	negative	negative	Other	Clinically Diagnosed TB	no	no	Pulmonary	yes	no	34	152	14.7	no	22	96	yes	no						DPH
65	female	34	negative	negative	Other	Clinically Diagnosed TB	no	no	Pulmonary	yes	yes	33.5	154	14.1	no	22	98	yes	no						DPH
34	male	47	negative	negative	Histopathology	Clinically Diagnosed TB	no	no	Extrapulmonary	yes	yes	47	164	17.4	no	20	96	yes	no						DPH
59	male	46	negative	positive	Microscopy ZN and Fluorescent	Positive (1+)	yes	no	Pulmonary	yes	no	46	160	17.9	no	22	97	yes	no						DPH
63	male	40	unknown	negative	Trunat (MTB) & Trunat (MTB-RIF)	M.Tb. detected	yes	yes	Pulmonary	yes	no	40	164	14.8	no	22	97	yes	no						DPH
56	female	40	negative	negative	Other	Clinically Diagnosed TB	no	no	Pulmonary	yes	yes	39.7	150	17.6	no	24	98	yes	no						DPH
36	female	43	negative	negative	Microscopy ZN and Fluorescent	Positive (1+)	yes	no	Pulmonary	yes	no	43	165	15.7	no	20	97	yes	no						DPH
40	male	49	negative	negative	Other	Clinically Diagnosed TB	no	no	Pulmonary	yes	no	49	155	20.3	no	20	96	yes	no						DPH
60	male	34	negative	negative	Other	Clinically Diagnosed TB	no	no	Pulmonary	yes	yes	34	155	14.1	no	20	98	yes	no						DPH
27	female	51	negative	negative	Other		no	no	Extrapulmonary	no															DPH
41	male	46	negative	positive	Microscopy ZN and Fluorescent	Positive (SC-9)	yes	no	Pulmonary	yes	yes	55	167	19.7	no	22	98	yes	no						DPH
41	male	48	negative	positive	Microscopy ZN and Fluorescent	Positive (SC-12)	yes	no	Pulmonary	yes	yes	43	160	16.7	no	20	98	yes	no						DPH
40	male	51	negative	negative	Microscopy ZN and Fluorescent	Positive (2+)	yes	no	Pulmonary	yes	no	51	168	18	no	20	98	yes	no						DPH
34	female	47	negative	negative	Microscopy ZN and Fluorescent	Positive (1+)	yes	no	Pulmonary	yes	no	49	160	19.1	no	22	96	yes	no						DPH
34	female	54	negative	negative	Other	Clinically Diagnosed TB	yes	no	Pulmonary	yes	no	54	164	20	no	20	98	yes	no						DPH
42	female	41	negative	positive	Microscopy ZN and Fluorescent	Positive (1+)	yes	no	Pulmonary	yes	yes	41	153	17.5	no	22	95	yes	no						DPH
23	female	42	negative	negative	Other	Clinically Diagnosed TB	no	yes	Extrapulmonary	yes	no	42	154	17.7	no	20	96	yes	no						DPH
21	female	43	negative	negative	Chest X Ray	Clinically Diagnosed TB	no	no	Extrapulmonary	yes	yes	43	152	18.6	no	20	98	yes	no						DPH
64	female	43	negative	positive	Trunat (MTB) & Trunat (MTB-RIF)	M.Tb. detected	yes	no	Pulmonary	yes	no	43	151	18.8	no	20	97	yes	no						DPH
43	female	48	negative	negative	Other	Clinically Diagnosed TB	no	no	Pulmonary	no															DPH
57	female	46	negative	negative	Other	Clinically Diagnosed TB	no	no	Pulmonary	yes	no	49	150	21.7	no	22	97	yes	no						DPH
25	male	43	negative	negative	Other	Clinically Diagnosed TB	no	no	Extrapulmonary	yes	no	40	165	14.6	no	18	98	yes	no						DPH
60	male	34	negative	negative	Trunat (MTB) & Trunat (MTB-RIF)	M.Tb. detected	yes	yes	Pulmonary	yes	no	34	158	13.6	no	18	97	yes	yes	no					DPH
39	male	35	negative	negative	Trunat (MTB) & Trunat (MTB-RIF)	M.Tb. detected	yes	no	Pulmonary	yes	yes	34.9	157	14.1	no	24	94	yes	no
46	female	32	negative	negative	Other	Clinically Diagnosed TB	no	no	Extrapulmonary	yes	yes	32.9	138	17.2	no	24	96	yes	no
30	male	38	negative	negative	Microscopy ZN and Fluorescent	Positive (2+)	yes	no	Pulmonary	yes	yes	38.1	153	16.2	no	23	95	yes	no
80	male	37	negative	negative	Other	Clinically Diagnosed TB	no	no	Extrapulmonary	no															DMS
44	male	48	negative	negative	Microscopy ZN and Fluorescent	Positive (1+)	yes	no	Pulmonary	yes	no	50	176	16.1	no	18	95	yes	no						DMS
55	male	32	negative	negative	Microscopy ZN and Fluorescent	Positive (1+)	yes	no	Pulmonary	yes	no	32	160	12.5	no	18	95	yes	yes	yes	yes	yes	yes	Discharged for ambulatory DOT	DMS
55	male	46	negative	negative	Microscopy ZN and Fluorescent	Positive (1+)	yes	no	Pulmonary	yes	no	45	152	19.4	no	17	94	yes	no						DMS
44	male	49	negative	negative	Microscopy ZN and Fluorescent	Positive (1+)	yes	no	Pulmonary	yes	no	52	174	17.1	no	18	94	yes	no						DMS
48	female	46	negative	negative	Microscopy ZN and Fluorescent	Positive (1+)	yes	no	Pulmonary	yes	no	58	157	23.5	no	19	95	yes	no						DMS
75	male	44	negative	negative	Microscopy ZN and Fluorescent	Positive (1+)	yes	no	Pulmonary	yes	no	40	150	17.7	no	18	95	yes	no						DMS
60	male	34	negative	negative	Microscopy ZN and Fluorescent	Positive (3+)	yes	no	Pulmonary	yes	no	34	140	17.3	no	14	98	yes	no						DMS
84	male	55	negative	negative	Microscopy ZN and Fluorescent	Positive (1+)	yes	no	Pulmonary	yes	no	55	164	20.4	no	14	98	yes	no						DMS
66	male	56	negative	negative	Other	Clinically Diagnosed TB	no	yes	Extrapulmonary	no															DMS
63	male	74	negative	negative	CBNAAT		yes	no	Pulmonary	no															DMS
60	female	56	negative	negative	Microscopy ZN and Fluorescent	Positive (1+)	yes	no	Pulmonary	yes	no	52	171	17.7	no	14	98	yes	no						DMS
50	male	49	negative	negative	Microscopy ZN and Fluorescent	Positive (3+)	yes	no	Pulmonary	yes	no	48	172	16.2	no	16	98	yes	no						DMS
50	male	57	negative	negative	Trunat (MTB) & Trunat (MTB-RIF)		yes	no	Pulmonary	no															DMS
34	male	64	negative	negative	Trunat (MTB) & Trunat (MTB-RIF)		yes	yes	Pulmonary	yes	no	64	137	34	no	14	98	yes	no						DMS
60	male	44	negative	negative	Trunat (MTB) & Trunat (MTB-RIF)	M.Tb. detected	yes	no	Pulmonary	yes	no	44	165	16.1	no	14	98	yes	no						DMS
57	male	40	negative	negative	Microscopy ZN and Fluorescent	Positive (1+)	yes	no	Pulmonary	yes	no	40	152	17.3	no	14	99	yes	no						DMS
18	male	38	negative	negative	Microscopy ZN and Fluorescent	Positive (SC-18)	yes	no	Pulmonary	yes	no	38	162	14.4	no	14	98	yes	no						DMS
55	male	40	negative	positive	Trunat (MTB) & Trunat (MTB-RIF)	M.Tb. detected	yes	no	Pulmonary	yes	no	40	150	17.7	no	14	98	yes	no						DMS
55	female	55	negative	positive	Microscopy ZN and Fluorescent	Positive (2+)	yes	no	Pulmonary	yes	no	55	174	18.1	no	14	98	yes	no						DMS
15	female	36	negative	negative	Other	Clinically Diagnosed TB	yes	no	Extrapulmonary	no															DMS
50	male	57	negative	negative	Microscopy ZN and Fluorescent	Positive (1+)	yes	no	Pulmonary	yes	no	57	160	22.2	no	19	98	yes	no						DMS
21	female	48	negative	negative	Microscopy ZN and Fluorescent	Positive (2+)	yes	no	Pulmonary	yes	no	48	155	19.9	no	14	98	yes	no						DMS
50	male	36	negative	negative	Microscopy ZN and Fluorescent	Positive (3+)	yes	no	Pulmonary	yes	no	36	148	16.4	no	14	98	yes	no						DMS
33	male	46	negative	negative	Other	Clinically Diagnosed TB	no	yes	Extrapulmonary	yes	no	46	165	16.8	no	17	98	yes	no						DMS
20	female	42	negative	negative	Chest X Ray	Clinically Diagnosed TB	yes	no	Pulmonary	no															DMS
57	male	45	negative	positive	Trunat (MTB) & Trunat (MTB-RIF)		yes	no	Pulmonary	no															DMS
63	male	52	negative	positive	Chest X Ray	Clinically Diagnosed TB	no	no	Pulmonary	yes	no	52	178	16.4	no	14	98	yes	no						DMS
72	male	48	negative	negative	Microscopy ZN and Fluorescent	Positive (3+)	yes	no	Pulmonary	yes	no	48	174	15.8	no	14	98	yes	no						DMS
65	male	39	negative	positive	Microscopy ZN and Fluorescent	Positive (3+)	yes	no	Pulmonary	yes	no	48	157	19.4	no	17	98	yes	no						DMS
56	male		unknown	missing	CBNAAT	M.Tb. detected, Rif resistance not detected	yes	no	missing	no															DMS
75	male	44	negative	negative	CBNAAT	M.Tb. detected, Rif resistance not detected	yes	no	Pulmonary	yes	no	44	161	16.9	no	14	98	yes	no						DMS
40	male	55	negative	negative	CBNAAT	M.Tb. detected, Rif resistance not detected	yes	no	Pulmonary	yes	no	55	163	20.7	no	14	98	yes	no						DMS
36	female	51	negative	negative	Other	Clinically Diagnosed TB	no	no	Extrapulmonary	yes	no	51	134	28.4	no	14	98	yes	no						DMS
37	male	56	negative	positive	Microscopy ZN and Fluorescent	Positive (1+)	yes	no	Pulmonary	yes	no	56	149	25.2	no	14	98	yes	no						DMS
54	female	41	negative	negative	Microscopy ZN and Fluorescent	Positive (1+)	yes	no	Pulmonary	yes	no	45	160	17.5	no	14	98	yes	no						DMS
20	female	40	negative	negative	Trunat (MTB) & Trunat (MTB-RIF)	M.Tb. detected	yes	no	Pulmonary	no															DMS
22	female	63	negative	negative	Chest X Ray	Clinically Diagnosed TB	no	no	Pulmonary	no															DMS
62	male	34	negative	negative	Trunat (MTB) & Trunat (MTB-RIF)	M.Tb. detected	yes	no	Pulmonary	yes	no	34	156	13.9	no	16	95	yes	no						DMS
48	male	49	negative	positive	Trunat (MTB) & Trunat (MTB-RIF)		yes	no	Pulmonary	yes	no	49	152	21.2	no	14	98	yes	no						DMS
20	male	40	negative	negative	CBNAAT		yes	no	Pulmonary	yes	no	40	164	14.8	no	14	98	yes	no						DMS
68	female	30	negative	negative	Microscopy ZN and Fluorescent	Positive (1+)	yes	no	Pulmonary	yes	no	30	132	17.2	no	14	98	yes	no						DMS
69	male	45	negative	negative	CBNAAT	M.Tb. detected, Rif resistance not detected	yes	no	Pulmonary	no															DMS
46	male	64	negative	negative	Other	Clinically Diagnosed TB	no	no	Extrapulmonary	yes	no	54	164	20	no	14	98	yes	no						DMS
16	male	48	negative	negative	Other	Clinically Diagnosed TB	no	no	Extrapulmonary	no															DMS
69	male	60	negative	negative	CBNAAT	M.Tb. detected, Rif resistance not detected	yes	no	Pulmonary	yes	no	60	176	19.3	no	14	99	yes	no						DMS
30	male	53	negative	negative	Trunat (MTB) & Trunat (MTB-RIF)	M.Tb. detected, Rif resistance not detected	yes	no	Pulmonary	yes	no	48	161	18.5	no	17	98	yes	no						DMS
54	male	43	negative	negative	Trunat (MTB) & Trunat (MTB-RIF)	M.Tb. detected	yes	no	Pulmonary	yes	no	43	134	23.9	no	14	98	yes	no						DMS
48	female	47	negative	negative	Trunat (MTB) & Trunat (MTB-RIF)	M.Tb. detected	yes	no	Pulmonary	no															DMS
52	male	40	positive	negative	Trunat (MTB) & Trunat (MTB-RIF)	M.Tb. detected	yes	no	Pulmonary	yes	no	40	154	16.8	no	14	98	yes	no						DMS
29	male	50	negative	negative	Microscopy ZN and Fluorescent	Positive (2+)	yes	no	Pulmonary	yes	no	55	168	19.4	no	22	98	yes	no						DMS
24	female	45	negative	negative	Microscopy ZN and Fluorescent	Positive (SC-5)	yes	no	Pulmonary	no															DMS
54	male	51	negative	negative	Microscopy ZN and Fluorescent	Positive (1+)	yes	no	Pulmonary	no															DMS
63	male	48	negative	negative	Microscopy ZN and Fluorescent	Positive (2+)	yes	no	Pulmonary	yes	no	48	175	15.6	no	22	97	yes	no						DMS
47	female	35	negative	negative	Microscopy ZN and Fluorescent	Positive (1+)	yes	no	Pulmonary	no															DME
43	female	37	negative	positive	Microscopy ZN and Fluorescent	Positive (1+)	yes	no	Pulmonary	no															DME
52	male	52	negative	negative	Microscopy ZN and Fluorescent	Positive (1+)	yes	no	Pulmonary	no															DME
60	female	40	negative	positive	Chest X Ray	Clinically Diagnosed TB	no	yes	Pulmonary	no															DME
45	female	61	negative	positive	Other	Clinically Diagnosed TB	no	no	Extrapulmonary	no															DME
42	male	40	negative	negative	Chest X Ray	Clinically Diagnosed TB	yes	yes	Pulmonary	yes	yes	41	171	14	no	24	98	yes	yes	yes	yes	yes	yes	Discharged for ambulatory DOT	DME
22	male	81	negative	positive	Chest X Ray	Clinically Diagnosed TB	yes	yes	Pulmonary	no															DME
16	female	35	negative	negative	Microscopy ZN and Fluorescent	Positive (1+)	yes	no	Pulmonary	no															DME
68	male	52	negative	positive	Chest X Ray	Clinically Diagnosed TB	yes	no	Pulmonary	no															DME
45	male	35	negative	negative	Microscopy ZN and Fluorescent	Positive (1+)	yes	no	Pulmonary	no															DME
58	male	50	negative	negative	Microscopy ZN and Fluorescent	Positive (2+)	yes	yes	Pulmonary	no															DME
35	male	36	negative	negative	Chest X Ray	Clinically Diagnosed TB	no	no	Pulmonary	no															DME
59	male	35	negative	negative	Microscopy ZN and Fluorescent	Positive (1+)	yes	yes	Pulmonary	no															DME
48	male	56	negative	positive	Microscopy ZN and Fluorescent	Positive (1+)	yes	no	Pulmonary	yes	yes	50	182	15	no	26	99	yes	yes	no					DME
70	male		negative	negative	Chest X Ray	Clinically Diagnosed TB	no	no	missing	no															DME
32	male	37	negative	negative	Microscopy ZN and Fluorescent	Positive (1+)	yes	yes	Pulmonary	no															DME
54	male	35	negative	positive	Microscopy ZN and Fluorescent	Positive (3+)	yes	no	Pulmonary	no															DME
38	male		negative	missing	Microscopy ZN and Fluorescent	Positive (3+)	yes	no	missing	no															DME
45	female	20	positive	negative	Chest X Ray	Clinically Diagnosed TB	no	no	Pulmonary	no															DME
57	male	45	negative	negative	Microscopy ZN and Fluorescent	Positive (1+)	yes	no	Pulmonary	no															DME
66	male	40	negative	negative	Chest X Ray	Clinically Diagnosed TB	yes	no	Pulmonary	yes	yes	40	181	12.2	no	26	98	yes	yes	yes	yes	yes	yes	Discharged for ambulatory DOT	DME
40	female	55	negative	positive	Chest X Ray	Clinically Diagnosed TB	yes	no	Pulmonary	no															DME
43	male	65	negative	positive	Microscopy ZN and Fluorescent	Positive (2+)	yes	no	Pulmonary	no															DME
44	male	52	positive	negative	Chest X Ray	Clinically Diagnosed TB	no	yes	Pulmonary	no															DME
29	male	40	negative	negative	Chest X Ray	Clinically Diagnosed TB	yes	yes	Pulmonary	no															DME
62	male	70	negative	negative	Chest X Ray	Clinically Diagnosed TB	yes	no	Pulmonary	no															DME
32	male	45	negative	negative	Microscopy ZN and Fluorescent	Positive (2+)	yes	yes	Pulmonary	no															DME
44	female	48	negative	negative	Chest X Ray	Clinically Diagnosed TB	yes	no	Pulmonary	no															DME
60	male	51	negative	positive	Chest X Ray	Clinically Diagnosed TB	yes	no	Pulmonary	no															DME
35	male	35	negative	negative	Chest X Ray	Clinically Diagnosed TB	yes	yes	Pulmonary	no															DME
46	male	50	negative	negative	Microscopy ZN and Fluorescent	Positive (2+)	yes	no	Pulmonary	no															DME
54	male	53	negative	positive	Other	Clinically Diagnosed TB	no	no	Extrapulmonary	no															DPH
60	male	57	negative	positive	Microscopy ZN and Fluorescent	Positive (1+)	yes	no	Pulmonary	yes	no	57	168	20.1	no	20	98	yes	no						DPH
22	male	42	negative	negative	Microscopy ZN and Fluorescent	Positive (1+)	yes	yes	Pulmonary	yes	yes	42	168	14.8	no	23	95	yes	no						DMS
68	female	64	negative	positive	Microscopy ZN and Fluorescent	Positive (3+)	yes	no	Pulmonary	yes	yes	64	158	25.6	no	22	98	yes	no						DMS
63	male	50	negative	positive	Microscopy ZN and Fluorescent	Positive (1+)	yes	yes	Pulmonary	yes	yes	50	162	19	no	24	96	yes	no						DMS
66	female	45	negative	negative	Chest X Ray	Clinically Diagnosed TB	no	no	Pulmonary	yes	yes	45	155	18.7	no	23	95	yes	no						DMS
38	male	48	negative	negative	Microscopy ZN and Fluorescent	Positive (3+)	yes	no	Pulmonary	yes	yes	48	166	17.4	no	23	96	yes	no						DMS
15	female	52	negative	negative	Microscopy ZN and Fluorescent	Positive	yes	no	Pulmonary	yes	yes	52	158	20.8	no	24	95	yes	no						DMS
59	female	44	negative	positive	Microscopy ZN and Fluorescent	Positive (3+)	yes	yes	Pulmonary	yes	yes	44	147	20.3	no	24	96	yes	no						DMS
59	male	46	negative	positive	Microscopy ZN and Fluorescent	Positive (2+)	yes	no	Pulmonary	yes	yes	46	161	17.7	no	24	96	yes	no						DMS
54	female	42	negative	positive	Microscopy ZN and Fluorescent	Positive (2+)	yes	no	Pulmonary	yes	yes	42	153	17.9	no	23	96	yes	no						DMS
41	male	56	negative	positive	Microscopy ZN and Fluorescent	Positive (2+)	yes	no	Pulmonary	yes	yes	56	165	20.5	no	23	96	yes	no						DMS
55	male	40	negative	negative	Microscopy ZN and Fluorescent	Positive (3+)	yes	no	Pulmonary	yes	yes	40	160	15.6	no	23	96	yes	no						DMS
59	male	94	negative	negative	Microscopy ZN and Fluorescent	Positive (1+)	yes	no	Pulmonary	yes	yes	94	178	29.6	no	23	95	yes	no						DMS
56	male	38	negative	negative	Microscopy ZN and Fluorescent	Positive (3+)	yes	no	Pulmonary	yes	yes	38	156	15.6	no	21	98	yes	no						DMS
40	male	37	negative	positive	Microscopy ZN and Fluorescent	Positive (3+)	yes	no	Pulmonary	yes	yes	37	156	15.2	no	24	96	yes	no						DMS
46	male	45	negative	negative	Microscopy ZN and Fluorescent	Positive (3+)	yes	no	Pulmonary	yes	yes	45	155	18.7	no	24	97	yes	no						DMS
56	female	41	negative	positive	Microscopy ZN and Fluorescent	Positive (1+)	yes	no	Pulmonary	yes	yes	41	150	18.2	no	24	95	yes	no						DMS
59	male	45	negative	negative	Microscopy ZN and Fluorescent	Positive (2+)	yes	no	Pulmonary	yes	yes	45	166	16.3	no	24	98	yes	no						DMS
34	male	45	negative	negative	Microscopy ZN and Fluorescent	Positive (3+)	yes	no	Pulmonary	yes	yes	45	161	17.3	no	24	96	yes	no						DMS
46	male	72	negative	positive	Microscopy ZN and Fluorescent	Positive (3+)	yes	no	Pulmonary	yes	yes	72	173	24	no	24	96	yes	no						DMS
17	female	40	negative	negative	Microscopy ZN and Fluorescent	Positive (2+)	yes	no	Pulmonary	yes	yes	40	155	16.6	no	23	95	yes	no						DMS
48	male	50	negative	positive	Microscopy ZN and Fluorescent	Positive (1+)	yes	no	Pulmonary	yes	no	49	160	19.1	no	20	96	yes	no						DMS
37	female	65	negative	positive	Microscopy ZN and Fluorescent	Positive	yes	no	Pulmonary	yes	yes	65	160	25.3	no	24	96	yes	no						DMS
16	female	45	negative	negative	Microscopy ZN and Fluorescent	Positive	yes	no	Pulmonary	yes	yes	45.8	162	17.4	no	22	96	yes	no						DMS
47	male	41	negative	positive	Microscopy ZN and Fluorescent	Positive (3+)	yes	no	Pulmonary	yes	yes	41	163	15.4	no	23	96	yes	no						DMS
59	male	50	negative	positive	Chest X Ray	Clinically Diagnosed TB	no	no	Pulmonary	yes	yes	50	170	17.3	no	23	98	yes	no						DMS
62	male	60	negative	positive	Microscopy ZN and Fluorescent	Positive (3+)	yes	yes	Pulmonary	yes	yes	60	165	22	no	23	96	yes	no						DMS
63	female	55	negative	positive	Trunat (MTB) & Trunat (MTB-RIF)	M.Tb. detected, Rif resistance not detected	yes	no	Pulmonary	no															DPH
51	male	40	negative	positive	Microscopy ZN and Fluorescent	Positive (1+)	yes	no	Pulmonary	yes	no	40.1	164	14.9	no	21	96	yes	no						DPH
50	female	58	negative	negative	Microscopy ZN and Fluorescent	Positive (2+)	yes	no	Pulmonary	yes	no	58	148	26.4	no	23	95	yes	no						DPH
54	male	41	negative	negative	Microscopy ZN and Fluorescent	Positive (1+)	yes	yes	Pulmonary	yes	no	41	158	16.4	no	22	97	yes	no						DPH
25	female	40	negative	negative	Microscopy ZN and Fluorescent	Positive (1+)	yes	no	Pulmonary	yes	no	40.7	154	17.1	no	28	99	yes	yes	no					DPH
30	female	30	negative	negative	Chest X Ray	Clinically Diagnosed TB	no	no	Pulmonary	yes	no	30	143	14.6	no	22	96	yes	no						DPH
17	male	53	negative	negative	Microscopy ZN and Fluorescent	Positive (1+)	yes	no	Pulmonary	yes	no	53.3	172	18	no	22	99	yes	no						DPH
40	male	52	negative	positive	Microscopy ZN and Fluorescent	Positive (2+)	yes	no	Pulmonary	yes	no	52	169	18.2	no	19	98	yes	no						DPH
39	male	39	negative	negative	Microscopy ZN and Fluorescent	Positive (1+)	yes	no	Pulmonary	yes	yes	39.5	154	16.6	no	21	99	yes	no						DPH
25	female	34	negative	negative	Microscopy ZN and Fluorescent	Positive (1+)	yes	no	Pulmonary	yes	no	31	149	13.9	no	21	96	yes	yes						DPH
40	male	50	negative	negative	Microscopy ZN and Fluorescent	Positive (1+)	yes	yes	Pulmonary	yes	no	50	170	17.3	no	21	97	yes	no						DPH
60	male	70	negative	negative	Trunat (MTB) & Trunat (MTB-RIF)	M.Tb. detected	yes	yes	Pulmonary	yes	no	70	161	27	no	24	98	yes	no						DPH
65	male	49	negative	negative	Microscopy ZN and Fluorescent	Positive (1+)	yes	no	Pulmonary	yes	no	49	166	17.7	no	24	98	yes	no						DPH
50	male	52	negative	negative	Microscopy ZN and Fluorescent	Positive (1+)	yes	yes	Pulmonary	yes	no	52	165	19.1	no	23	98	yes	no						DPH
27	female	36	negative	negative	Other	Clinically Diagnosed TB	no	no	Extrapulmonary	yes	no	36	150	16	no	24	97	yes	no						DPH
42	male	45	negative	negative	Microscopy ZN and Fluorescent	Positive (2+)	yes	yes	Pulmonary	yes	no	45	158	18	no	23	95	yes	no						DPH
24	male	63	negative	negative	Microscopy ZN and Fluorescent	Positive (1+)	yes	yes	Pulmonary	yes	no	42	167	15	no	21	95	yes	no						DPH
41	male	56	negative	negative	Microscopy ZN and Fluorescent	Positive (1+)	yes	yes	Pulmonary	yes	no	56.1	164	20.8	no	21	95	yes	no						DPH
80	male	39	negative	negative	Microscopy ZN and Fluorescent	Positive (1+)	yes	no	Pulmonary	yes	no	39	148	17.8	no	23	99	yes	no						DPH
42	male	62	negative	positive	Microscopy ZN and Fluorescent	Positive (1+)	yes	no	Pulmonary	yes	no	62	171	21.2	no	22	98	yes	no						DPH
32	female	60	negative	negative	Other	Clinically Diagnosed TB	no	no	Extrapulmonary	yes	no	60	157	24.3	no	22	99	yes	no						DPH
48	female	47	negative	positive	Trunat (MTB) & Trunat (MTB-RIF)	M.Tb. detected	yes	no	Pulmonary	yes	no	47	150	20.8	no	24	95	yes	no						DPH
21	female	30	negative	negative	Microscopy ZN and Fluorescent	Positive (2+)	yes	no	Pulmonary	yes	no	45	145	21.4	no	23	98	yes	no						DPH
72	male	51	negative	positive	Other	Clinically Diagnosed TB	no	no	Extrapulmonary	yes	no	51	165	18.7	no	22	99	yes	no						DPH
23	female	35	negative	negative	Trunat (MTB) & Trunat (MTB-RIF)	M.Tb. detected	yes	no	Pulmonary	yes	no	35	149	15.7	no	22	99	yes	no						DPH
61	male	44	negative	negative	Microscopy ZN and Fluorescent	Positive (1+)	yes	no	Pulmonary	yes	no	44	158	17.6	no	22	97	yes	no						DPH
70	male	33	negative	negative	Microscopy ZN and Fluorescent	Positive (2+)	yes	no	Pulmonary	yes	no	33	152	14.2	no	22	99	yes	no						DPH
18	female	40	negative	negative	Microscopy ZN and Fluorescent	Positive (1+)	yes	no	Pulmonary	yes	no	44.1	160	17.2	no	21	98	yes	no						DPH
26	female	36	negative	negative	Other	Clinically Diagnosed TB	no	no	Extrapulmonary	yes	no	35.4	137	18.8	no	22	99	yes	no						DPH
27	male	46	negative	negative	Microscopy ZN and Fluorescent	Positive (1+)	yes	no	Pulmonary	yes	no	46	160	17.9	no	22	97	yes	no						DPH
45	male	60	negative	positive	Microscopy ZN and Fluorescent	Positive (1+)	yes	no	Pulmonary	yes	no	60	166	21.7	no	23	94	yes	no						DPH
31	male	37	negative	negative	Trunat (MTB) & Trunat (MTB-RIF)	M.Tb. detected	yes	yes	Pulmonary	no															DPH
58	male	59	negative	negative	Microscopy ZN and Fluorescent	Positive (2+)	yes	no	Pulmonary	yes	no	59	165	21.6	no	22	96	yes	no						DPH
65	male	55	negative	positive	Microscopy ZN and Fluorescent	Positive (1+)	yes	no	Pulmonary	yes	yes	55	166	19.9	no	23	98	yes	no						DPH
67	male	60	negative	positive	Microscopy ZN and Fluorescent	Positive (1+)	yes	no	Pulmonary	yes	no	60	158	24	no	22	99	yes	no						DPH
69	male	50	negative	negative	Microscopy ZN and Fluorescent	Positive (1+)	yes	yes	Pulmonary	yes	no	50	158	20	no	22	99	yes	no						DPH
42	male	40	negative	positive	Microscopy ZN and Fluorescent	Positive (2+)	yes	no	Pulmonary	yes	no	40	148	18.2	no	20	95	yes	no						DMS
53	male	43	negative	positive	Microscopy ZN and Fluorescent	Positive (2+)	yes	no	Pulmonary	yes	no	43	159	17	no	16	97	yes	no						DMS
65	male	44	negative	positive	Microscopy ZN and Fluorescent	Positive (1+)	yes	no	Pulmonary	yes	no	44	164	16.3	no	16	98	yes	no						DMS
60	male	75	negative	positive	Microscopy ZN and Fluorescent	Positive (1+)	yes	no	Pulmonary	yes	no	75	150	33.3	no	18	98	yes	no						DPH
45	male	45	negative	negative	Microscopy ZN and Fluorescent	Positive (1+)	yes	yes	Pulmonary	yes	no	45	160	17.5	no	17	98	yes	no						DPH
48	male	41	negative	negative	Microscopy ZN and Fluorescent	Positive (1+)	yes	yes	Pulmonary	yes	no	41	158	16.4	no	14	98	yes	no						DPH
62	female	46	negative	positive	Microscopy ZN and Fluorescent	Positive (SC-4)	yes	no	Pulmonary	no															DPH
16	female	42	negative	negative	Histopathology	Clinically Diagnosed TB	no	no	Extrapulmonary	no															DME
25	female	45	negative	negative	Cytopathology	Clinically Diagnosed TB	no	no	Extrapulmonary	no															DME
29	female		unknown	missing	Other	Clinically Diagnosed TB	no	no	missing	no															DME
52	female	54	negative	unknown	Microscopy ZN and Fluorescent	Positive (1+)	yes	no	Pulmonary	yes	yes	54	151	23.6	no	24	95	yes	no						DME
45	male	51	negative	positive	Histopathology	Clinically Diagnosed TB	no	no	Extrapulmonary	yes	no	51.1	180	15.7	no	19	99	yes	no						DME
55	female	45	negative	positive	Microscopy ZN and Fluorescent	Positive (3+)	yes	no	Pulmonary	no															DME
47	female	44	negative	positive	Other	Clinically Diagnosed TB	no	no	Extrapulmonary	no															DME
29	male	103	negative	negative	Other	Clinically Diagnosed TB	no	no	Extrapulmonary	no															DME
34	male	48	negative	positive	Microscopy ZN and Fluorescent	Positive (2+)	yes	no	Pulmonary	no															DME
75	female	85	negative	unknown	Other	Clinically Diagnosed TB	no	no	Extrapulmonary	no															DME
26	female	78	negative	negative	Other		no	no	Extrapulmonary	no															DME
60	female	48	negative	positive	Microscopy ZN and Fluorescent	Positive	yes	no	Pulmonary	no															DME
28	male	38	negative	negative	Histopathology	Clinically Diagnosed TB	no	no	Extrapulmonary	no															DME
17	female	46	negative	negative	Cytopathology	Clinically Diagnosed TB	no	no	Extrapulmonary	no															DME
59	male	75	negative	negative	Other	Clinically Diagnosed TB	no	no	Extrapulmonary	no															DME
75	male	64	negative	positive	Cytopathology	Clinically Diagnosed TB	no	no	Extrapulmonary	no															DME
67	female		negative	unknown	Other	Clinically Diagnosed TB	no	no	missing	no															DME
30	female	24	negative	negative	Microscopy ZN and Fluorescent	Positive (3+)	yes	no	Pulmonary	no															DME
51	female		negative	negative	Other	Clinically Diagnosed TB	no	no	missing	no															DME
50	male	50	negative	positive	Microscopy ZN and Fluorescent	Positive	yes	no	Pulmonary	yes	no	50	165	18.3	no	23	95	yes	no						DME
60	male	64	negative	positive	Microscopy ZN and Fluorescent	Positive (1+)	yes	no	Pulmonary	no															DME
52	male	46	negative	positive	Histopathology	Clinically Diagnosed TB	no	no	Pulmonary	no															DME
62	female	47	negative	negative	Cytopathology	Clinically Diagnosed TB	no	no	Extrapulmonary	yes	yes	47	155	19.5	no	23	94	yes	no						DME
26	female		negative	negative	Other		no	no	missing	no															DME
65	female	65	negative	negative	Other	Clinically Diagnosed TB	no	no	Extrapulmonary	yes	yes	65	152	28.1	no	23	94	yes	no						DME
41	male		negative	positive	Microscopy ZN and Fluorescent	Positive	yes	no	missing	no															DME
68	female	46	negative	negative	Cytopathology	Clinically Diagnosed TB	no	no	Extrapulmonary	no															DME
56	female	68	negative	negative	Cytopathology	Clinically Diagnosed TB	no	no	Extrapulmonary	no															DME
55	female	33	negative	negative	Microscopy ZN and Fluorescent	Positive (SC-5)	yes	no	Pulmonary	yes	no	33.5	154	14.1	no	23	96	yes	no						DPH
70	male	50	negative	negative	Chest X Ray	Clinically Diagnosed TB	no	yes	Pulmonary	yes	no	50	167	17.9	no	20	97	yes	no						DPH
47	male	50	negative	positive	Microscopy ZN and Fluorescent	Positive (1+)	yes	no	Pulmonary	no															DPH
42	female	34	negative	negative	Chest X Ray	Clinically Diagnosed TB	no	yes	Pulmonary	yes	no	34.5	154	14.5	no	24	97	yes	no						DPH
72	female	49	negative	positive	Chest X Ray	Clinically Diagnosed TB	yes	no	Pulmonary	no															DPH
52	female	34	negative	negative	Chest X Ray	Clinically Diagnosed TB	no	no	Pulmonary	yes	no	34.6	156	14.2	no	23	96	yes	no						DPH
61	male	45	negative	negative	Chest X Ray	Clinically Diagnosed TB	no	yes	Pulmonary	yes	no	45.2	158	18.1	no	16	99	yes	no						DPH
55	male	36	negative	negative	Chest X Ray	Clinically Diagnosed TB	yes	no	Pulmonary	yes	no	36	158	14.4	no	23	96	yes	no						DPH
24	female	40	negative	negative	Other	Clinically Diagnosed TB	no	no	Extrapulmonary	yes	no	40	158	16	no	22	97	yes	no						DMS
18	male	48	negative	negative	Trunat (MTB) & Trunat (MTB-RIF)		yes	yes	Pulmonary	yes	no	47.3	166	17.1	no	22	97	yes	no						DMS
23	female	32	negative	negative	Trunat (MTB) & Trunat (MTB-RIF)	M.Tb. detected	yes	no	Pulmonary	yes	no	32.8	151	14.3	no	23	98	yes	no						DMS
27	male	42	negative	negative	Trunat (MTB) & Trunat (MTB-RIF)	M.Tb. detected	yes	yes	Pulmonary	yes	no	42.3	161	16.3	no	22	97	yes	no						DMS
65	female	50	negative	negative	Chest X Ray	Clinically Diagnosed TB	no	no	Pulmonary	no															DMS
46	male	48	negative	positive	Microscopy ZN and Fluorescent	Positive (2+)	yes	no	Pulmonary	yes	no	50.2	158	20.1	no	24	98	yes	no						DMS
48	male	56	negative	negative	Chest X Ray	Clinically Diagnosed TB	no	yes	Pulmonary	no															DMS
40	male	46	negative	negative	Trunat (MTB) & Trunat (MTB-RIF)	M.Tb. detected	yes	no	Pulmonary	yes	no	46.8	148	21.3	no	24	98	yes	no						DMS
34	male	48	negative	negative	Microscopy ZN and Fluorescent	Positive (2+)	yes	no	Pulmonary	yes	no	45.6	156	18.7	no	23	98	yes	no						DMS
19	female	51	negative	negative	Trunat (MTB) & Trunat (MTB-RIF)	M.Tb. detected	yes	no	Pulmonary	yes	no	51.2	154	21.5	no	22	98	yes	no						DMS
35	female	47	negative	negative	Other	Clinically Diagnosed TB	no	no	Extrapulmonary	yes	no	47.1	154	19.8	no	22	96	yes	no						DMS
47	male	68	negative	negative	Chest X Ray	Clinically Diagnosed TB	no	no	Pulmonary	yes	no	68	156	27.9	no	21	98	yes	no						DMS
55	female	49	negative	positive	Microscopy ZN and Fluorescent	Positive (1+)	yes	no	Pulmonary	yes	no	49	149	22	no	22	98	yes	no						DMS
21	female	63	negative	negative	Chest X Ray	Clinically Diagnosed TB	yes	no	Pulmonary	yes	no	63	165	23.1	no	21	95	yes	no						DMS
25	female	47	negative	negative	Chest X Ray	Clinically Diagnosed TB	yes	no	Pulmonary	yes	no	47	147	21.7	no	21	98	yes	no						DMS
67	male	55	negative	negative	Chest X Ray	Clinically Diagnosed TB	yes	no	Pulmonary	yes	no	55	156	22.6	no	22	99	yes	no						DMS
32	male	43	negative	negative	Microscopy ZN and Fluorescent	Positive (1+)	yes	yes	Pulmonary	yes	no	45	144	21.7	no	21	96	yes	no						DMS
27	male	46	negative	negative	Microscopy ZN and Fluorescent	Positive (2+)	yes	no	Pulmonary	yes	no	46	162	17.5	no	19	96	yes	no						DMS
37	male	50	negative	positive	Chest X Ray	Clinically Diagnosed TB	yes	no	Pulmonary	yes	no	47	149	21.1	no	23	97	yes	no						DMS
70	male	43	negative	negative	Chest X Ray	Clinically Diagnosed TB	no	no	Pulmonary	yes	no	43	144	20.7	no	19	98	yes	no						DMS
16	female	36	negative	negative	Chest X Ray	Clinically Diagnosed TB	no	no	Pulmonary	no															DMS
22	male	64	negative	negative	Chest X Ray	Clinically Diagnosed TB	no	no	Pulmonary	yes	no	64	158	25.6	no	22	96	yes	no						DMS
28	male	64	negative	negative	Chest X Ray	Clinically Diagnosed TB	no	no	Pulmonary	yes	no	64	158	25.6	no	19	98	yes	no						DMS
57	male	44	negative	negative	Chest X Ray	Clinically Diagnosed TB	yes	no	Pulmonary	no															DMS
19	male	49	negative	negative	Microscopy ZN and Fluorescent	Positive (1+)	yes	no	Pulmonary	yes	no	49	147	22.6	no	19	98	yes	no						DMS
32	male	49	negative	positive	Chest X Ray	Clinically Diagnosed TB	yes	no	Pulmonary	yes	no	48	149	21.6	no	21	98	yes	no						DMS
64	male	49	negative	negative	Chest X Ray	Clinically Diagnosed TB	no	no	Extrapulmonary	yes	no	49	149	22	no	21	98	yes	no						DMS
43	female	40	negative	negative	Chest X Ray	Clinically Diagnosed TB	no	yes	Pulmonary	yes	no	40	142	19.8	no	21	98	yes	no						DMS
39	male	36	negative	positive	Chest X Ray	Clinically Diagnosed TB	yes	no	Pulmonary	yes	no	36	136	19.4	no	21	97	yes	no						DMS
47	male	74	negative	positive	Chest X Ray	Clinically Diagnosed TB	yes	no	Pulmonary	yes	yes	74	169	25.9	no	17	93	yes	yes	yes	yes	yes	yes	Discharged for ambulatory DOT	DMS
69	male	55	negative	negative	Other	Clinically Diagnosed TB	no	no	Extrapulmonary	yes	no	55	155	22.8	no	21	98	yes	no						DMS
65	male	36	negative	negative	Chest X Ray	Clinically Diagnosed TB	no	no	Pulmonary	yes	no	47	142	23.3	no	19	98	yes	no						DMS
41	female	45	negative	negative	Other	Clinically Diagnosed TB	no	no	Extrapulmonary	no															DMS
77	male	48	negative	negative	Chest X Ray	Clinically Diagnosed TB	yes	no	Pulmonary	yes	no	64	165	23.5	no	21	96	yes	no						DMS
55	male	48	negative	positive	Chest X Ray	Clinically Diagnosed TB	yes	yes	Pulmonary	yes	no	45	147	20.8	no	19	96	yes	no						DMS
37	male	52	negative	negative	Other	Clinically Diagnosed TB	no	no	Pulmonary	yes	no	52	155	21.6	no	19	96	yes	no						DMS
18	female	34	negative	negative	Chest X Ray	Clinically Diagnosed TB	yes	no	Pulmonary	yes	no	34	136	18.3	no	21	98	yes	no						DMS
61	male	57	negative	positive	Chest X Ray	Clinically Diagnosed TB	yes	no	Pulmonary	yes	no	57	162	21.7	no	22	96	yes	no						DMS
30	female	47	negative	negative	Chest X Ray	Clinically Diagnosed TB	no	no	Extrapulmonary	yes	no	58	158	23.2	no	19	97	yes	no						DMS
22	female	41	negative	negative	Chest X Ray	Clinically Diagnosed TB	no	no	Pulmonary	no															DMS
55	male	49	negative	negative	Microscopy ZN and Fluorescent	Positive (1+)	yes	no	Pulmonary	yes	no	49	157	19.8	no	20	95	yes	no						DMS
44	male	59	negative	positive	Chest X Ray	Clinically Diagnosed TB	no	no	Pulmonary	yes	no	47	152	20.3	no	22	95	yes	no						DMS
56	male	49	negative	negative	Chest X Ray	Clinically Diagnosed TB	yes	no	Pulmonary	yes	no	49	148	22.3	no	22	96	yes	no						DMS
70	male	36	negative	negative	Microscopy ZN and Fluorescent	Positive (1+)	yes	yes	Pulmonary	yes	no	36	158	14.4	no	18	96	yes	no						DPH
57	male	49	negative	positive	Microscopy ZN and Fluorescent	Positive (1+)	yes	no	Pulmonary	yes	no	49	165	17.9	no	22	96	yes	no						DPH
73	female	39	negative	negative	Microscopy ZN and Fluorescent	Positive (2+)	yes	no	Pulmonary	yes	no	39	153	16.6	no	20	95	yes	no						DPH
47	male	52	negative	negative	Microscopy ZN and Fluorescent	Positive (2+)	yes	no	Pulmonary	yes	no	52	173	17.3	no	22	98	yes	no						DPH
50	male	32	negative	negative	Microscopy ZN and Fluorescent	Positive (3+)	yes	no	Pulmonary	yes	no	32	157	12.9	no	18	96	yes	yes	no					DPH
47	female	60	negative	positive	Microscopy ZN and Fluorescent	Positive (3+)	yes	no	Pulmonary	yes	yes	60	156	24.6	no	24	96	yes	no						DME
45	male	59	negative	negative	Other	Clinically Diagnosed TB	no	no	Extrapulmonary	yes	yes	59	165	21.6	no	24	96	yes	no						DME
19	female	46	negative	negative	Microscopy ZN and Fluorescent	Positive (1+)	yes	no	Pulmonary	yes	yes	47	168	16.6	no	24	98	yes	no						DME
58	male	65	negative	positive	Microscopy ZN and Fluorescent	Positive (1+)	yes	no	Pulmonary	yes	yes	65	164	24.1	no	24	96	yes	no						DME
48	female	40	negative	negative	Microscopy ZN and Fluorescent	Positive (3+)	yes	no	Pulmonary	yes	no	40.3	154	16.9	no	19	98	yes	no						DMS
35	female	34	positive	negative	Microscopy ZN and Fluorescent	Positive (3+)	yes	no	Pulmonary	yes	no	34	143	16.6	no	21	98	yes	no						DMS
60	male	55	negative	negative	Microscopy ZN and Fluorescent	Positive (2+)	yes	no	Pulmonary	yes	no	55	172	18.5	no	16	98	yes	no						DMS
51	male	40	negative	negative	Microscopy ZN and Fluorescent	Positive (2+)	yes	no	Pulmonary	yes	no	40	157	16.2	no	20	99	yes	no						DMS
85	male	41	negative	negative	Microscopy ZN and Fluorescent	Positive (1+)	yes	no	Pulmonary	yes	no	41.3	166	14.9	no	18	95	yes	no						DMS
51	female	41	negative	positive	Chest X Ray	Clinically Diagnosed TB	yes	no	Pulmonary	yes	yes	41.1	153	17.5	no	23	94	no	yes	yes	yes	yes	yes	Leave against Medical Advice (LAMA)	DMS
60	male	44	negative	negative	Microscopy ZN and Fluorescent	Positive (1+)	yes	no	Pulmonary	yes	no	44	158	17.6	no	18	98	yes	no						DMS
27	male	65	negative	negative	Other	Clinically Diagnosed TB	no	no	Extrapulmonary	yes	no	65	155	27	no	24	97	yes	no						DMS
74	male	32	negative	negative	Microscopy ZN and Fluorescent	Positive (1+)	yes	no	Pulmonary	yes	no	32.9	164	12.2	no	19	96	no	yes	yes	yes	yes	yes	Leave against Medical Advice (LAMA)	DMS
41	male	46	negative	positive	Microscopy ZN and Fluorescent	Positive (2+)	yes	no	Pulmonary	yes	yes	46	152	19.9	no	21	99	yes	no						DMS
48	female	64	negative	positive	Microscopy ZN and Fluorescent	Positive (1+)	yes	yes	Pulmonary	yes	no	64	174	21.1	no	16	98	yes	no						DMS
57	male	86	negative	negative	Microscopy ZN and Fluorescent	Positive (1+)	yes	no	Pulmonary	yes	no	86	165	31.5	no	20	97	yes	no						DMS
30	male	53	negative	negative	Microscopy ZN and Fluorescent	Positive (3+)	yes	no	Pulmonary	yes	no	53.2	180	16.4	no	19	99	yes	no						DMS
70	male	58	negative	negative	Microscopy ZN and Fluorescent	Positive (1+)	yes	no	Pulmonary	yes	no	58	166	21	no	16	97	yes	no						DMS
55	female	58	negative	positive	Microscopy ZN and Fluorescent	Positive (2+)	yes	no	Pulmonary	yes	no	58	154	24.4	no	22	100	yes	no						DMS
48	male	48	negative	negative	Microscopy ZN and Fluorescent	Positive (1+)	yes	no	Pulmonary	yes	no	48.4	147	22.3	no	21	97	yes	no						DMS
52	male	39	negative	negative	Microscopy ZN and Fluorescent	Positive (1+)	yes	yes	Pulmonary	yes	yes	39.1	158	15.6	no	21	97	yes	no						DMS
55	male	35	negative	negative	Microscopy ZN and Fluorescent	Positive (2+)	yes	no	Pulmonary	no															DMS
33	male	54	negative	negative	Microscopy ZN and Fluorescent	Positive (2+)	yes	no	Pulmonary	yes	no	54.1	165	19.8	no	18	97	yes	no						DMS
42	male	43	negative	negative	Other	Clinically Diagnosed TB	no	no	Extrapulmonary	no															DMS
15	female	43	negative	negative	Chest X Ray	Clinically Diagnosed TB	no	no	Pulmonary	yes	no	43.1	153	18.4	no	16	99	yes	no						DMS
58	male	36	negative	negative	Microscopy ZN and Fluorescent	Positive (2+)	yes	no	Pulmonary	yes	no	36.4	154	15.3	no	19	97	yes	no						DMS
67	female	41	negative	negative	Chest X Ray	Clinically Diagnosed TB	no	yes	Pulmonary	yes	no	41.7	151	18.2	no	19	97	yes	no						DMS
38	female	44	negative	negative	Microscopy ZN and Fluorescent	Positive (1+)	yes	no	Pulmonary	yes	no	44	158	17.6	no	18	98	yes	no						DMS
52	male	57	negative	negative	Microscopy ZN and Fluorescent	Positive (2+)	yes	no	Pulmonary	yes	no	57	163	21.4	no	20	95	yes	no						DMS
55	male	46	negative	negative	Microscopy ZN and Fluorescent	Positive (3+)	yes	no	Pulmonary	yes	no	46	163	17.3	no	23	97	yes	no						DMS
60	male	41	negative	negative	Microscopy ZN and Fluorescent	Positive (2+)	yes	no	Pulmonary	yes	no	41	162	15.6	no	22	96	yes	no						DMS
80	male	30	negative	negative	Microscopy ZN and Fluorescent	Positive (3+)	yes	no	Pulmonary	yes	yes	30	154	12.6	no	18	99	yes	yes	no					DMS
46	male	39	negative	negative	Cytopathology	Clinically Diagnosed TB	no	no	Extrapulmonary	no															DME
28	female	37	negative	negative	Microscopy ZN and Fluorescent	Positive (SC-9)	yes	no	Pulmonary	yes	yes	37	150	16.4	no	22	99	yes	no						DMS
24	female	41	negative	negative	Other	Clinically Diagnosed TB	no	no	Extrapulmonary	no															DMS
46	male	33	negative	positive	Microscopy ZN and Fluorescent	Positive (2+)	yes	yes	Pulmonary	yes	no	33	155	13.7	no	14	96	yes	yes	no					DPH
30	male	62	negative	negative	Microscopy ZN and Fluorescent	Positive	yes	no	Pulmonary	no															DPH
40	male	50	negative	positive	Microscopy ZN and Fluorescent	Positive (3+)	yes	no	Pulmonary	no															DPH
42	female	36	negative	negative	Microscopy ZN and Fluorescent	Positive (1+)	yes	no	Pulmonary	no															DPH
40	male	34	negative	positive	Microscopy ZN and Fluorescent	Positive (2+)	yes	no	Pulmonary	no															DPH
75	male	55	negative	positive	Microscopy ZN and Fluorescent	Positive (3+)	yes	no	Pulmonary	no															DPH
43	male	51	negative	missing	Microscopy ZN and Fluorescent	Positive	yes	no	Pulmonary	no															DPH
55	male	40	negative	positive	Microscopy ZN and Fluorescent	Positive (1+)	yes	no	Pulmonary	yes	no	40	140	20.4	no	18	94	yes	no						DMS/DPH
63	female	50	negative	negative	Microscopy ZN and Fluorescent	Positive (2+)	yes	no	Pulmonary	yes	yes	39	158	15.6	no	22	98	yes	no						DMS/DPH
65	male	55	negative	negative	Cytopathology	Clinically Diagnosed TB	yes	no	Extrapulmonary	no															DMS/DPH
50	male	50	negative	negative	Microscopy ZN and Fluorescent	Positive (1+)	yes	no	Pulmonary	yes	no	50	145	23.7	no	18	94	yes	no						DMS/DPH
55	male	57	negative	negative	Other		no	no	Extrapulmonary	yes	no	57	142	28.2	no	18	94	yes	no						DMS/DPH
52	female	51	negative	negative	Microscopy ZN and Fluorescent	Positive (3+)	yes	no	Pulmonary	no															DMS/DPH
22	male	53	negative	negative	Microscopy ZN and Fluorescent	Positive (1+)	yes	no	Pulmonary	no															DMS/DPH
74	male	50	negative	negative	Chest X Ray	Clinically Diagnosed TB	no	no	Pulmonary	yes	no	50	145	23.7	no	18	94	yes	no						DMS/DPH
63	male	37	negative	positive	Microscopy ZN and Fluorescent	Positive (1+)	yes	no	Pulmonary	yes	no	37	146	17.3	no	18	94	yes	no						DMS/DPH
44	male	52	negative	negative	Gene Sequencing	Clinically Diagnosed TB	yes	no	Extrapulmonary	no															DMS/DPH
65	female	52	negative	negative	Microscopy ZN and Fluorescent	Positive (1+)	yes	no	Pulmonary	yes	no	44	142	21.8	no	18	94	yes	no						DMS/DPH
59	male	54	negative	negative	Chest X Ray	Clinically Diagnosed TB	no	no	Pulmonary	yes	no	56	156	23	no	18	96	yes	no						DMS
55	male	42	negative	positive	Microscopy ZN and Fluorescent	Positive (1+)	yes	no	Pulmonary	yes	no	42	152	18.1	no	19	96	yes	no						DMS
64	male	53	negative	negative	Microscopy ZN and Fluorescent	Positive (SC-8)	yes	no	Pulmonary	yes	no	54	169	18.9	no	19	96	yes	no						DMS
29	female	38	negative	negative	Microscopy ZN and Fluorescent	Positive (3+)	yes	no	Pulmonary	yes	no	38	159	15	no	19	96	yes	no						DMS
51	male	46	negative	positive	Microscopy ZN and Fluorescent	Positive (1+)	yes	no	Pulmonary	yes	no	46	152	19.9	no	20	95	yes	no						DMS
45	male	45	negative	positive	Microscopy ZN and Fluorescent	Positive (1+)	yes	no	Pulmonary	yes	no	45	152	19.4	no	30	98	no	yes	yes	yes	yes	yes	Death	DMS
48	female	48	negative	positive	Microscopy ZN and Fluorescent	Positive (1+)	yes	no	Pulmonary	yes	no	48	149	21.6	no	22	97	yes	no						DMS
21	male	52	negative	negative	Microscopy ZN and Fluorescent	Positive (1+)	yes	no	Pulmonary	yes	no	52	162	19.8	no	20	97	yes	no						DMS
48	female	45	positive	negative	Chest X Ray	Clinically Diagnosed TB	yes	no	Pulmonary	yes	no	48	145	22.8	no	22	97	yes	no						DMS
70	male	56	negative	negative	Microscopy ZN and Fluorescent	Positive (1+)	yes	no	Pulmonary	yes	no	56	167	20	no	22	96	yes	no						DMS
60	male	45	negative	negative	Microscopy ZN and Fluorescent	Positive (1+)	yes	no	Pulmonary	yes	no	45	155	18.7	no	22	97	yes	no						DPH
48	male	38	negative	negative	Microscopy ZN and Fluorescent	Positive (1+)	yes	yes	Pulmonary	yes	no	38	158	15.2	no	22	96	yes	no						DPH
40	male	60	negative	negative	Chest X Ray	Clinically Diagnosed TB	yes	yes	Pulmonary	yes	no	60	158	24	no	23	96	yes	no						DPH
44	male	41	negative	negative	Microscopy ZN and Fluorescent	Positive (1+)	yes	no	Pulmonary	yes	no	41.3	162	15.7	no	24	97	yes	no						DPH
62	male	45	negative	negative	Microscopy ZN and Fluorescent	Positive (1+)	yes	no	Pulmonary	no															DPH
36	male	36	negative	negative	Microscopy ZN and Fluorescent	Positive (3+)	yes	no	Pulmonary	yes	no	36	158	14.4	no	27	89	yes	yes	yes	yes	no	no		DPH
48	male	43	negative	negative	Microscopy ZN and Fluorescent	Positive (1+)	yes	no	Pulmonary	no															DPH
65	male	38	negative	negative	Microscopy ZN and Fluorescent	Positive (2+)	yes	no	Pulmonary	yes	no	38	169	13.3	no	20	96	yes	yes	no					DPH
32	male	40	negative	negative	Microscopy ZN and Fluorescent	Positive (2+)	yes	no	Pulmonary	yes	no	40	158	16	no	18	97	yes	no						DPH
63	male	64	negative	positive	Microscopy ZN and Fluorescent	Positive (3+)	yes	no	Pulmonary	yes	no	64	170	22.1	no	22	96	yes	no						DPH
45	male		negative	missing	Microscopy ZN and Fluorescent	Positive (1+)	yes	no	missing	no															DPH
23	male	45	negative	negative	Microscopy ZN and Fluorescent	Positive (2+)	yes	no	Pulmonary	yes	no	45	173	15	no	23	99	yes	no						DPH
31	female	35	negative	negative	Microscopy ZN and Fluorescent	Positive (3+)	yes	no	Pulmonary	yes	no	35	160	13.6	no	22	96	yes	yes	yes	yes	yes	yes	Discharged for ambulatory DOT	DPH
35	male	51	negative	positive	Microscopy ZN and Fluorescent	Positive (3+)	yes	no	Pulmonary	yes	no	51	160	19.9	no	21	94	yes	no						DPH
70	male	45	negative	negative	Microscopy ZN and Fluorescent	Positive (3+)	yes	no	Pulmonary	yes	no	45	160	17.5	no	22	95	yes	no						DPH
49	male	46	negative	negative	Microscopy ZN and Fluorescent	Positive (2+)	yes	no	Pulmonary	yes	no	46	160	17.9	no	22	94	yes	no						DPH
60	male	52	negative	negative	Microscopy ZN and Fluorescent	Positive	yes	no	Pulmonary	yes	no	52	150	23.1	no	21	96	yes	no						DPH
45	female	52	negative	positive	Microscopy ZN and Fluorescent	Positive	yes	no	Pulmonary	yes	no	52	160	20.3	no	22	94	yes	no						DPH
25	male	47	negative	negative	Microscopy ZN and Fluorescent	Positive (2+)	yes	no	Pulmonary	yes	no	47	155	19.5	no	22	94	yes	no						DPH
35	male	42	negative	negative	Microscopy ZN and Fluorescent	Positive	yes	no	Pulmonary	yes	no	42	162	16	no	21	96	yes	no						DPH
50	female	46	negative	negative	Microscopy ZN and Fluorescent	Positive	yes	no	Pulmonary	yes	no	46	156	18.9	no	22	94	yes	no						DPH
45	female	32	negative	negative	Microscopy ZN and Fluorescent	Positive (2+)	yes	no	Pulmonary	yes	no	32	150	14.2	no	24	96	yes	no						DPH
52	male	48	negative	negative	Microscopy ZN and Fluorescent	Positive	yes	no	Pulmonary	yes	no	48	150	21.3	no	21	94	yes	no						DPH
75	male	32	negative	negative	Microscopy ZN and Fluorescent	Positive (SC-10)	yes	no	Pulmonary	yes	no	32	150	14.2	no	20	95	yes	no						DPH
35	male	65	negative	negative	Microscopy ZN and Fluorescent	Positive	yes	no	Pulmonary	yes	no	65	160	25.3	no	22	94	yes	no						DPH
41	male	58	negative	negative	Chest X Ray	Clinically Diagnosed TB	yes	no	Pulmonary	no															DPH
44	male	40	negative	negative	Microscopy ZN and Fluorescent	Positive (3+)	yes	no	Pulmonary	yes	no	40	163	15	no	20	98	yes	no						DPH
25	female	46	negative	negative	Microscopy ZN and Fluorescent	Positive (3+)	yes	no	Pulmonary	yes	no	46	150	20.4	no	20	96	yes	no						DPH
75	female	45	negative	negative	Microscopy ZN and Fluorescent	Positive (1+)	yes	no	Pulmonary	no															DPH
60	male	34	negative	negative	Microscopy ZN and Fluorescent	Positive (1+)	yes	no	Pulmonary	yes	yes	34	135	18.6	no	22	96	yes	no						DPH
46	male	40	negative	negative	Microscopy ZN and Fluorescent	Positive (1+)	yes	yes	Pulmonary	yes	yes	40	153	17	no	22	96	yes	no						DPH
61	male	55	negative	negative	Microscopy ZN and Fluorescent	Positive (1+)	yes	no	Pulmonary	yes	yes	55	166	19.9	no	22	99	yes	no						DPH
75	male	40	negative	negative	Microscopy ZN and Fluorescent	Positive (1+)	yes	no	Pulmonary	yes	no	40	158	16	no	19	94	yes	no						DPH
55	male	38	negative	negative	Microscopy ZN and Fluorescent	Positive (1+)	yes	no	Pulmonary	yes	no	38	158	15.2	no	14	94	yes	no						DPH
46	female	49	negative	positive	Microscopy ZN and Fluorescent	Positive (1+)	yes	no	Pulmonary	yes	no	49	150	21.7	no	19	97	yes	no						DPH
75	male	44	negative	negative	Microscopy ZN and Fluorescent	Positive (3+)	yes	no	Pulmonary	yes	no	44	152	19	no	21	94	yes	no						DPH
30	male	34	negative	negative	Microscopy ZN and Fluorescent	Positive (3+)	yes	yes	Pulmonary	no															DPH
76	female	44	negative	positive	Microscopy ZN and Fluorescent	Positive (SC-12)	yes	no	Pulmonary	yes	no	44	156	18	no	18	96	yes	no						DPH
52	female	54	negative	negative	Microscopy ZN and Fluorescent	Positive (2+)	yes	no	Pulmonary	yes	no	54	158	21.6	no	19	96	yes	no						DPH
62	male	42	negative	negative	Microscopy ZN and Fluorescent	Positive (3+)	yes	no	Pulmonary	yes	no	38	159	15	no	15	94	yes	no						DPH
58	male	43	negative	negative	Chest X Ray	Clinically Diagnosed TB	no	no	Pulmonary	no															DMS
50	male	35	negative	missing	Other	Clinically Diagnosed TB	no	yes	Pulmonary	no															DMS
18	female	42	negative	negative	Chest X Ray	Clinically Diagnosed TB	no	no	Pulmonary	no															DMS
66	male	49	negative	negative	Trunat (MTB) & Trunat (MTB-RIF)	M.Tb. detected	yes	no	Pulmonary	yes	no	49	152	21.2	no	20	94	yes	no						DME
51	male		positive	negative	CBNAAT	M.Tb. detected, Rif resistance not detected	yes	no	missing	yes	no	49	148	22.3	no	23	97	yes	no						DME
47	male	55	negative	positive	Trunat (MTB) & Trunat (MTB-RIF)		yes	no	Pulmonary	no															DME
52	male	48	positive	negative	CBNAAT	M.Tb. detected, Rif resistance not detected	yes	no	Pulmonary	yes	no	45	164	16.7	no	15	96	yes	no						DME
38	male		negative	negative	CBNAAT	M.Tb. detected, Rif resistance not detected	yes	no	missing	no															DME
68	male	54	negative	positive	Trunat (MTB) & Trunat (MTB-RIF)		yes	no	Pulmonary	no															DME
40	male	35	negative	negative	CBNAAT		yes	yes	Pulmonary	yes	no	35	158	14	no	22	98	yes	yes	yes	yes	yes	yes	Discharged for ambulatory DOT	DME
74	male	47	negative	negative	Trunat (MTB) & Trunat (MTB-RIF)	M.Tb. detected	yes	no	Pulmonary	no															DME
53	male	38	negative	negative	CBNAAT		yes	no	Pulmonary	yes	no	38	158	15.2	no	22	96	yes	no						DME
33	male	45	negative	negative	Microscopy ZN and Fluorescent		yes	no	Pulmonary	yes	no	45	155	18.7	no	20	96	yes	no						DME
73	male	52	negative	negative	CBNAAT	M.Tb. detected, Rif resistance not detected	yes	no	Pulmonary	no															DME
53	male	55	negative	negative	CBNAAT	M.Tb. detected, Rif resistance not detected	yes	no	Pulmonary	no															DME
22	male	34	negative	negative	CBNAAT	M.Tb. detected, Rif resistance not detected	yes	no	Pulmonary	yes	yes	34	150	15.1	no	24	96	yes	no						DME
45	male	40	negative	negative	Trunat (MTB) & Trunat (MTB-RIF)	M.Tb. detected	yes	no	Pulmonary	yes	yes	40	158	16	no	24	99	yes	no						DME
36	male	38	negative	negative	Microscopy ZN and Fluorescent	Positive (3+)	yes	no	Pulmonary	no															DME
46	male	42	negative	negative	CBNAAT	M.Tb. detected, Rif resistance not detected	yes	no	Pulmonary	yes	yes	42	158	16.8	no	21	98	yes	no						DME
38	male	48	negative	negative	Microscopy ZN and Fluorescent		yes	no	Pulmonary	yes	yes	35	150	15.5	no	26	94	yes	yes	yes	yes	yes	yes	Discharged for ambulatory DOT	DME
17	male	45	negative	negative	CBNAAT		yes	no	Extrapulmonary	yes	no	45	162	17.1	no	24	98	yes	no						DME
26	male	35	negative	negative	S Line LPA	M.Tb. detected, Rifampicin resistance not detected, H (High Level) resistance not detected, H (Low Level) resistance not detected	yes	no	Pulmonary	no															DME
49	male	70	negative	positive	Microscopy ZN and Fluorescent		yes	no	Pulmonary	yes	no	70	180	21.6	no	20	96	yes	no						DME
34	female	58	negative	missing	CBNAAT	M.Tb. detected, Rif resistance detected	yes	no	Pulmonary	no															DME
45	male	48	negative	negative	CBNAAT	M.Tb. detected, Rif resistance not detected	yes	no	Pulmonary	yes	no	48	157	19.4	no	24	96	yes	no						DME
49	male	51	negative	negative	CBNAAT		yes	no	Pulmonary	yes	no	51	167	18.2	no	20	97	yes	no						DME
48	male		unknown	missing	CBNAAT	M.Tb. detected, Rif resistance not detected	yes	no	missing	no															DME
39	male	54	negative	positive	Microscopy ZN and Fluorescent		yes	no	Pulmonary	no															DME
49	male	54	negative	negative	CBNAAT		yes	no	Pulmonary	no															DME
30	male	35	negative	negative	CBNAAT	M.Tb. detected, Rif resistance not detected	yes	no	Pulmonary	yes	no	38	154	16	no	22	98	yes	no						DME
67	male	48	negative	negative	CBNAAT		yes	no	Pulmonary	yes	yes	48	172	16.2	no	23	97	yes	no						DME
22	male	40	negative	negative	Microscopy ZN and Fluorescent		yes	no	Pulmonary	no															DME
29	male	70	negative	negative	CBNAAT	M.Tb. detected, Rif resistance not detected	yes	no	Extrapulmonary	yes	no	70	166	25.4	no	22	97	yes	no						DME
59	female	30	negative	negative	Trunat (MTB) & Trunat (MTB-RIF)	M.Tb. detected	yes	no	Pulmonary	yes	yes	30	155	12.4	no	26	96	yes	yes	yes	yes	yes	yes	Discharged for ambulatory DOT	DME
33	female		unknown	missing	CBNAAT	M.Tb. detected, Rif resistance not detected	yes	no	missing	no															DME
43	male	43	negative	positive	Microscopy ZN and Fluorescent	Positive (1+)	yes	no	Pulmonary	yes	no	43	148	19.6	no	22	98	yes	no						DME
21	female	59	negative	negative	CBNAAT		yes	no	Pulmonary	yes	no	59	162	22.4	no	22	98	yes	no						DME
32	female	44	positive	negative	CBNAAT	M.Tb. detected, Rif resistance not detected	yes	no	Pulmonary	yes	no	44	164	16.3	no	20	98	yes	no						DME
19	male	55	negative	negative	CBNAAT		yes	no	Pulmonary	no															DME
30	male	50	negative	negative	CBNAAT	M.Tb. detected, Rif resistance not detected	yes	no	Extrapulmonary	yes	no	50	156	20.5	no	23	98	yes	no						DME
51	female	48	negative	negative	CBNAAT	M.Tb. detected, Rif resistance not detected	yes	yes	Pulmonary	yes	no	48	152	20.7	no	24	98	yes	no						DME
37	male	52	negative	negative	CBNAAT	M.Tb. detected, Rif resistance not detected	yes	no	Extrapulmonary	yes	yes	52	160	20.3	no	12	98	yes	no						DME
45	male	70	negative	positive	Trunat (MTB) & Trunat (MTB-RIF)	M.Tb. detected	yes	no	Pulmonary	yes	no	70	168	24.8	no	24	96	yes	no						DME
65	female	46	negative	positive	Microscopy ZN and Fluorescent	Positive (SC-10)	yes	no	Pulmonary	no															DME
55	male	55	negative	positive	Microscopy ZN and Fluorescent	Positive (3+)	yes	no	Pulmonary	no															DME
65	male	35	negative	negative	Microscopy ZN and Fluorescent		yes	no	Pulmonary	yes	yes	35	150	15.5	no	18	96	no	yes	yes	yes	yes	yes	Discharged for ambulatory DOT	DME
65	male	45	negative	negative	Trunat (MTB) & Trunat (MTB-RIF)		yes	no	Pulmonary	no															DME
48	male	59	negative	negative	Trunat (MTB) & Trunat (MTB-RIF)	M.Tb. detected	yes	no	Pulmonary	yes	no	59	170	20.4	no	20	96	yes	no						DME
30	female	49	negative	negative	Trunat (MTB) & Trunat (MTB-RIF)	M.Tb. detected, Rif resistance not detected	yes	no	Pulmonary	yes	yes	50	152	21.6	no	17	93	no	yes	yes	yes	yes	yes	Discharged for ambulatory DOT	DME
18	female	45	negative	negative	CBNAAT		yes	yes	Pulmonary	yes	no	45	154	18.9	no	20	97	yes	no						DME
50	male	50	negative	negative	Microscopy ZN and Fluorescent	Positive (1+)	yes	no	Pulmonary	yes	yes	50	164	18.5	yes	20	96	yes	no						DME
21	female	40	negative	negative	CBNAAT	M.Tb. detected, Rif resistance not detected	yes	no	Pulmonary	no															DME
64	male	42	negative	negative	Microscopy ZN and Fluorescent	Positive (3+)	yes	no	Pulmonary	no															DME
52	male	63	negative	positive	CBNAAT	M.Tb. detected, Rif resistance not detected	yes	no	Pulmonary	yes	no	63	175	20.5	yes	24	98	yes	no						DME
54	male	50	negative	negative	Cytopathology	Clinically Diagnosed TB	yes	no	Extrapulmonary	yes	no	50	165	18.3	no	23	98	yes	no						DME
63	female	44	negative	positive	Microscopy ZN and Fluorescent		yes	no	Pulmonary	yes	no	44	157	17.8	no	23	98	yes	no						DME
80	male	56	negative	negative	CBNAAT		yes	no	Pulmonary	yes	no	56	160	21.8	no	22	98	yes	no						DME
50	male	45	negative	negative	Trunat (MTB) & Trunat (MTB-RIF)	M.Tb. detected	yes	no	Pulmonary	no															DME
68	male	45	negative	negative	Trunat (MTB) & Trunat (MTB-RIF)	M.Tb. detected	yes	no	Pulmonary	no															DME
55	female	28	negative	negative	CBNAAT	M.Tb. detected, Rif resistance not detected	yes	no	Pulmonary	no															DME
50	male	56	negative	positive	CBNAAT	M.Tb. detected, Rif resistance not detected	yes	yes	Pulmonary	no															DME
62	male	52	negative	negative	CBNAAT		yes	yes	Pulmonary	yes	no	52	157	21	no	24	98	yes	no						DME
34	male	56	negative	positive	CBNAAT	M.Tb. detected, Rif resistance not detected	yes	no	Pulmonary	no															DME
40	female	42	negative	negative	CBNAAT	M.Tb. detected, Rif resistance not detected	yes	yes	Extrapulmonary	no															DME
60	male	42	negative	negative	S Line LPA	M.Tb. detected, Rifampicin resistance not detected, H (High Level) resistance not detected, H (Low Level) resistance detected	yes	no	Pulmonary	no															DME
17	male	47	negative	negative	CBNAAT	M.Tb. detected, Rif resistance not detected	yes	no	Pulmonary	yes	no	47	175	15.3	no	22	94	yes	no						DME
28	female	55	negative	negative	Cytopathology	Clinically Diagnosed TB	no	no	Extrapulmonary	yes	no	55	165	20.2	no	23	98	yes	no						DME
30	male	37	negative	negative	Microscopy ZN and Fluorescent	Positive (3+)	yes	no	Pulmonary	yes	no	37	158	14.8	no	21	98	yes	no						DME
29	male	58	positive	negative	Trunat (MTB) & Trunat (MTB-RIF)		yes	no	Pulmonary	no															DME
47	male	46	negative	negative	Microscopy ZN and Fluorescent		yes	no	Pulmonary	no															DME
71	male		negative	negative	CBNAAT	M.Tb. detected, Rif resistance not detected	yes	no	missing	no															DME
54	male	35	negative	negative	Microscopy ZN and Fluorescent		yes	no	Pulmonary	yes	no	35	159	13.8	no	16	95	yes	yes	yes	yes	yes	yes	Discharged for ambulatory DOT	DME
47	male	36	negative	negative	Other		no	no	Extrapulmonary	yes	no	36	156	14.7	no	24	99	yes	no						DME
35	male	43	negative	negative	CBNAAT		yes	no	Pulmonary	no															DME
43	male	44	negative	negative	Trunat (MTB) & Trunat (MTB-RIF)	M.Tb. detected	yes	no	Pulmonary	yes	no	44	158	17.6	no	24	97	yes	no						DME
48	female	35	negative	positive	CBNAAT		yes	no	Extrapulmonary	yes	no	35	144	16.8	no	20	98	yes	no						DME
60	female	31	negative	negative	CBNAAT	M.Tb. detected, Rif resistance not detected	yes	no	Pulmonary	yes	no	33	133	18.6	no	24	98	yes	no						DME
32	female	50	negative	negative	CBNAAT		yes	no	Extrapulmonary	yes	no	50	150	22.2	no	12	98	yes	no						DME
42	male	110	negative	negative	CBNAAT	M.Tb. detected, Rif resistance not detected	yes	no	Extrapulmonary	yes	no	110	156	45.2	no	20	96	yes	no						DME
67	male	45	negative	negative	CBNAAT	M.Tb. detected, Rif resistance not detected	yes	no	Pulmonary	yes	no	45	160	17.5	no	16	97	yes	no						DME
50	female		positive	negative	CBNAAT	M.Tb. detected, Rif resistance not detected	yes	no	missing	no															DME
60	female	30	negative	negative	CBNAAT		yes	no	Pulmonary	no															DME
50	female		negative	negative	CBNAAT	M.Tb. detected, Rif resistance not detected	yes	no	missing	no															DME
42	female	48	negative	negative	Microscopy ZN and Fluorescent	Positive (1+)	yes	yes	Pulmonary	yes	no	48	153	20.5	no	19	97	yes	no						DME
40	female	40	positive	negative	CBNAAT	M.Tb. detected, Rif resistance not detected	yes	yes	Pulmonary	no															DME
52	male	65	negative	positive	CBNAAT	M.Tb. detected, Rif resistance not detected	yes	no	Pulmonary	no															DME
50	male	32	negative	negative	Microscopy ZN and Fluorescent		yes	no	Pulmonary	yes	no	40	162	15.2	no	23	98	yes	no						DME
48	male		unknown	missing	CBNAAT	M.Tb. detected, Rif resistance not detected	yes	no	missing	no															DME
22	female		negative	negative	CBNAAT	M.Tb. detected, Rif resistance not detected	yes	no	missing	no															DME
46	female		positive	unknown	Trunat (MTB) & Trunat (MTB-RIF)	M.Tb. detected	yes	no	missing	no															DME
65	male	55	negative	positive	Microscopy ZN and Fluorescent		yes	no	Pulmonary	yes	yes	52	165	19.1	no	19	98	yes	no						DME
55	male	57	negative	negative	CBNAAT	M.Tb. detected, Rif resistance not detected	yes	no	Pulmonary	yes	no	55	157	22.3	no	24	98	yes	no						DME
50	male	48	negative	negative	Trunat (MTB) & Trunat (MTB-RIF)	M.Tb. detected	yes	no	Pulmonary	yes	no	48	152	20.7	no	24	96	yes	no						DME
27	male		negative	negative	CBNAAT	M.Tb. detected, Rif resistance detected	yes	no	missing	no															DME
47	male	35	negative	negative	CBNAAT	M.Tb. detected, Rif resistance not detected	yes	no	Pulmonary	yes	yes	35	162	13.3	no	22	98	yes	yes	yes	yes	yes	yes	Discharged for ambulatory DOT	DME
28	male	40	negative	negative	Microscopy ZN and Fluorescent	Positive (3+)	yes	no	Pulmonary	yes	no	40	158	16	no	24	99	yes	no						DME
45	male	38	negative	positive	Microscopy ZN and Fluorescent		yes	no	Pulmonary	yes	no	38	160	14.8	no	22	98	yes	no						DME
52	male	42	negative	negative	Trunat (MTB) & Trunat (MTB-RIF)		yes	no	Pulmonary	yes	yes	41	165	15	no	20	97	yes	no						DME
18	female	25	negative	negative	Trunat (MTB) & Trunat (MTB-RIF)		yes	no	Pulmonary	yes	no	28	130	16.5	no	22	98	yes	no						DME
41	male	46	negative	negative	Microscopy ZN and Fluorescent		yes	no	Pulmonary	yes	no	46	167	16.4	no	23	98	yes	no						DME
50	female	45	negative	negative	CBNAAT	M.Tb. detected, Rif resistance not detected	yes	no	Pulmonary	yes	no	45	158	18	no	14	96	yes	no						DME
22	male	41	negative	negative	Microscopy ZN and Fluorescent	Positive (2+)	yes	no	Pulmonary	yes	no	41	155	17	no	15	97	yes	no						DME
36	male	49	negative	positive	CBNAAT		yes	no	Pulmonary	no															DME
57	male	40	negative	negative	CBNAAT	M.Tb. detected, Rif resistance not detected	yes	no	Pulmonary	yes	no	40	157	16.2	no	22	96	yes	no						DME
55	female	27	positive	negative	CBNAAT		yes	no	Pulmonary	no															DME
33	male	60	negative	positive	CBNAAT		yes	yes	Pulmonary	no															DME
49	male	25	negative	negative	CBNAAT	M.Tb. detected, Rif resistance not detected	yes	no	Pulmonary	no															DME
71	male	49	negative	positive	Microscopy ZN and Fluorescent	Positive (2+)	yes	no	Pulmonary	no															DME
55	male	34	negative	negative	Microscopy ZN and Fluorescent	Positive (3+)	yes	no	Pulmonary	no															DME
35	male	57	negative	negative	Microscopy ZN and Fluorescent	Positive (2+)	yes	no	Pulmonary	yes	yes	57	168	20.1	no	18	92	no	yes	yes	yes	yes	yes	Discharged for ambulatory DOT	DME
59	male	49	negative	negative	Trunat (MTB) & Trunat (MTB-RIF)	M.Tb. detected	yes	no	Pulmonary	yes	yes	49	172	16.5	no	21	98	yes	no						DME
25	female		unknown	missing	CBNAAT	M.Tb. detected, Rif resistance not detected	yes	no	missing	no															DME
20	male	41	negative	negative	Chest X Ray	Clinically Diagnosed TB	yes	no	Pulmonary	no															DME
61	male	42	negative	negative	CBNAAT		yes	yes	Pulmonary	yes	no	42	150	18.6	no	21	98	yes	no						DME
55	female	37	negative	positive	CBNAAT		yes	no	Pulmonary	yes	no	35	146	16.4	no	23	98	yes	no						DME
23	female	35	negative	negative	CBNAAT		yes	no	Pulmonary	yes	no	35	152	15.1	no	22	98	yes	no						DME
19	female	45	negative	negative	Microscopy ZN and Fluorescent		yes	no	Pulmonary	no															DME
39	female	59	negative	positive	CBNAAT		yes	no	Pulmonary	no															DME
56	male	34	negative	negative	CBNAAT		yes	no	Pulmonary	yes	no	34	145	16.1	no	24	98	yes	no						DME
65	male	40	negative	negative	Microscopy ZN and Fluorescent	Positive (1+)	yes	no	Pulmonary	no															DME
71	female		unknown	missing	CBNAAT	M.Tb. detected, Rif resistance not detected	yes	no	missing	no															DME
59	male	38	unknown	missing	CBNAAT		yes	no	Pulmonary	no															DME
22	male		negative	negative	CBNAAT	M.Tb. detected, Rif resistance not detected	yes	no	missing	no															DME
60	male	55	negative	positive	Microscopy ZN and Fluorescent		yes	no	Pulmonary	no															DME
46	female	51	negative	positive	Other		yes	no	Pulmonary	yes	no	51	153	21.7	no	20	98	yes	no						DME
64	male	45	negative	positive	CBNAAT	M.Tb. detected, Rif resistance not detected	yes	no	Pulmonary	no															DME
45	male	47	negative	negative	Microscopy ZN and Fluorescent	Positive (1+)	yes	no	Pulmonary	no															DME
58	male	45	negative	negative	CBNAAT		yes	no	Pulmonary	yes	no				no			yes	no						DME
62	female	42	negative	negative	CBNAAT	M.Tb. detected, Rif resistance not detected	yes	no	Pulmonary	yes	no	42.6	140	21.7	no	22	96	yes	no						DME
27	female	35	negative	negative	Trunat (MTB) & Trunat (MTB-RIF)	M.Tb. detected	yes	no	Pulmonary	yes	no	35	155	14.5	no	12	98	yes	no						DME
30	female		unknown	missing	Trunat (MTB) & Trunat (MTB-RIF)	M.Tb. detected	yes	no	missing	no															DME
59	male	50	negative	negative	CBNAAT	M.Tb. detected, Rif resistance not detected	yes	yes	Pulmonary	yes	no	50	157	20.2	no	18	97	yes	no						DME
59	male	60	negative	positive	CBNAAT	M.Tb. detected, Rif resistance not detected	yes	no	Pulmonary	no															DME
57	male	58	negative	negative	CBNAAT		yes	no	Pulmonary	no															DME
30	male	42	negative	negative	CBNAAT	M.Tb. detected, Rif resistance not detected	yes	yes	Pulmonary	no															DME
38	female		unknown	missing	CBNAAT	M.Tb. detected, Rif resistance not detected	yes	no	missing	no															DME
23	female	51	negative	negative	CBNAAT		yes	no	Pulmonary	yes	no	51	160	19.9	no	21	96	yes	no						DME
44	male	42	negative	negative	CBNAAT		yes	no	Extrapulmonary	no															DME
75	male	45	negative	positive	CBNAAT	M.Tb. detected, Rif resistance not detected	yes	no	Pulmonary	no															DME
26	female	58	negative	negative	CBNAAT		yes	yes	Extrapulmonary	yes	yes	58	160	22.6	no	24	99	yes	no						DME
32	male	39	negative	negative	Microscopy ZN and Fluorescent		yes	no	Pulmonary	no															DME
67	female	34	negative	negative	Trunat (MTB) & Trunat (MTB-RIF)		yes	no	Pulmonary	no															DME
28	female	42	negative	negative	Microscopy ZN and Fluorescent	Positive (1+)	yes	no	Pulmonary	no															DME
42	female	43	positive	negative	Trunat (MTB) & Trunat (MTB-RIF)	M.Tb. detected	yes	no	Extrapulmonary	yes	no	43	150	19.1	no	21	98	yes	no						DME
24	female		negative	negative	CBNAAT	M.Tb. detected, Rif resistance not detected	yes	no	missing	no															DME
24	male	72	negative	positive	CBNAAT	M.Tb. detected, Rif resistance not detected	yes	no	Extrapulmonary	no															DME
47	male	62	negative	positive	CBNAAT	M.Tb. detected, Rif resistance not detected	yes	no	Pulmonary	yes	no	62	168	21.9	no	18	97	yes	no						DME
69	male	62	negative	negative	Microscopy ZN and Fluorescent	Positive (2+)	yes	no	Pulmonary	yes	no	62	164	23	no	21	98	yes	no						DME
26	female		negative	negative	CBNAAT	M.Tb. detected, Rif resistance not detected	yes	no	missing	no															DME
62	male	62	negative	negative	Microscopy ZN and Fluorescent	Positive (3+)	yes	no	Pulmonary	no															DME
64	male	47	negative	negative	CBNAAT	M.Tb. detected, Rif resistance not detected	yes	yes	Pulmonary	yes	no	47.4	150	21	yes	24	96	yes	no						DME
50	male	55	negative	negative	Microscopy ZN and Fluorescent	Positive (3+)	yes	yes	Pulmonary	yes	no	55	150	24.4	no	22	99	yes	no						DME
52	male	40	negative	negative	CBNAAT		yes	no	Pulmonary	yes	no	40	164	14.8	no	22	98	yes	no						DME
21	female	42	negative	negative	CBNAAT	M.Tb. detected, Rif resistance not detected	yes	no	Pulmonary	yes	no	42	148	19.1	no	21	98	yes	no						DME
57	male	55	negative	negative	CBNAAT	M.Tb. detected, Rif resistance not detected	yes	yes	Pulmonary	no															DME
50	male	40	negative	negative	Microscopy ZN and Fluorescent	Positive (3+)	yes	no	Pulmonary	yes	no	40	150	17.7	no	16	98	yes	no						DME
40	male	43	negative	negative	Microscopy ZN and Fluorescent		yes	no	Pulmonary	yes	yes	43	155	17.8	no	19	92	no	yes	yes	yes	yes	yes	Discharged for ambulatory DOT	DME
25	male	49	negative	negative	Microscopy ZN and Fluorescent		yes	no	Pulmonary	yes	no	40	152	17.3	no	19	95	yes	no						DME
60	male	48	negative	negative	Trunat (MTB) & Trunat (MTB-RIF)	M.Tb. detected	yes	no	Pulmonary	yes	yes	45	155	18.7	yes	26	94	yes	yes	yes	yes	yes	yes	Discharged for ambulatory DOT	DME
55	male	42	negative	negative	CBNAAT	M.Tb. detected, Rif resistance not detected	yes	no	Pulmonary	no															DME
55	female	48	negative	negative	CBNAAT		yes	yes	Pulmonary	yes	no	48	150	21.3	no	12	99	yes	no						DME
51	male	55	positive	positive	CBNAAT	M.Tb. detected, Rif resistance not detected	yes	no	Pulmonary	yes	no	55	160	21.4	no	24	98	yes	no						DME
40	male	38	negative	positive	Trunat (MTB) & Trunat (MTB-RIF)	M.Tb. detected	yes	no	Pulmonary	no															DME
28	female	33	negative	positive	Cytopathology		yes	no	Extrapulmonary	yes	no	43	155	17.8	no	24	98	yes	no						DME
50	male	33	negative	negative	CBNAAT	M.Tb. detected, Rif resistance not detected	yes	no	Pulmonary	yes	yes	46	156	18.9	no	22	96	yes	no						DME
38	male	38	negative	negative	CBNAAT	M.Tb. detected, Rif resistance not detected	yes	no	Pulmonary	yes	yes	38	145	18	no	26	96	yes	yes	yes	yes	yes	yes	Discharged for ambulatory DOT	DME
38	female	40	negative	negative	CBNAAT		yes	no	Pulmonary	no															DME
40	male	43	negative	negative	CBNAAT	M.Tb. detected, Rif resistance not detected	yes	no	Pulmonary	yes	no	45	158	18	no	16	97	yes	no						DME
56	male	45	negative	negative	Microscopy ZN and Fluorescent		yes	no	Pulmonary	no															DME
51	male	49	negative	negative	Microscopy ZN and Fluorescent		yes	no	Pulmonary	no															DME
63	male	44	negative	positive	CBNAAT	M.Tb. detected, Rif resistance not detected	yes	no	Pulmonary	no															DME
41	female	34	negative	negative	Other	Clinically Diagnosed TB	no	no	Extrapulmonary	yes	no	34	145	16.1	no	21	96	yes	no						DME
42	male		negative	negative	CBNAAT	M.Tb. detected, Rif resistance not detected	yes	no	missing	no															DME
39	male	35	negative	positive	S Line LPA	M.Tb. detected, Rifampicin resistance detected, H (High Level) resistance not detected, H (Low Level) resistance not detected	yes	yes	Pulmonary	yes	no	35	147	16.1	no	23	99	yes	no						DME
50	male		negative	negative	CBNAAT	M.Tb. detected, Rif resistance not detected	yes	no	missing	no															DME
43	female	34	negative	positive	CBNAAT		yes	no	Pulmonary	no															DME
28	female	52	negative	negative	CBNAAT		yes	no	Extrapulmonary	yes	no	52	152	22.5	no	20	98	yes	no						DME
34	male		unknown	missing	Trunat (MTB) & Trunat (MTB-RIF)	M.Tb. detected	yes	no	missing	no															DME
62	female	28	negative	negative	Microscopy ZN and Fluorescent	Positive (1+)	yes	no	Pulmonary	no															DME
55	male	42	negative	negative	CBNAAT		yes	no	Pulmonary	yes	no	40	152	17.3	no	24	98	yes	no						DME
40	male	48	negative	negative	Microscopy ZN and Fluorescent		yes	no	Pulmonary	yes	no	48	171	16.4	no	13	98	yes	no						DME
19	female	53	negative	negative	CBNAAT	M.Tb. detected, Rif resistance not detected	yes	no	Pulmonary	yes	no	53	165	19.4	no	22	97	yes	no						DME
46	male	36	negative	missing	S Line LPA	M.Tb. detected, Rifampicin resistance not detected, H (High Level) resistance not detected, H (Low Level) resistance not detected	yes	yes	Pulmonary	yes	yes	36	134	20	no	23	97	yes	no						DME
18	female	42	negative	negative	Trunat (MTB) & Trunat (MTB-RIF)	M.Tb. detected	yes	no	Pulmonary	yes	yes	42	162	16	no	21	95	yes	no						DME
43	female	71	negative	negative	Histopathology	Clinically Diagnosed TB	no	no	Extrapulmonary	yes	no	71	192	19.2	no	20	99	yes	no						DPH
50	male	38	negative	negative	Microscopy ZN and Fluorescent	Positive (2+)	yes	yes	Pulmonary	yes	no	38	164	14.1	no	40	97	yes	yes	yes	yes	yes	yes	Discharged for ambulatory DOT	DPH
51	male	62	negative	positive	Microscopy ZN and Fluorescent	Positive (1+)	yes	no	Pulmonary	yes	no	62	166	22.4	no	18	98	yes	no						DPH
75	female	38	negative	negative	Other	Clinically Diagnosed TB	no	no	Pulmonary	yes	no	38	158	15.2	no	22	91	yes	yes	yes	yes	yes	yes	Discharged for ambulatory DOT	DPH
35	male	65	negative	negative	Microscopy ZN and Fluorescent	Positive (1+)	yes	no	Pulmonary	yes	no	65	174	21.4	no	18	98	yes	no						DPH
50	male	49	negative	negative	Microscopy ZN and Fluorescent	Positive (2+)	yes	yes	Pulmonary	yes	no	49	162	18.6	no	18	95	yes	no						DPH
50	female	38	negative	positive	Microscopy ZN and Fluorescent	Positive (1+)	yes	no	Pulmonary	yes	no	38	164	14.1	no	18	95	no	yes	yes	yes	yes	yes	Discharged for ambulatory DOT	DPH
57	male	59	negative	positive	Microscopy ZN and Fluorescent	Positive (1+)	yes	no	Pulmonary	yes	no	59	168	20.9	no	19	97	yes	no						DPH
59	male	44	negative	negative	Microscopy ZN and Fluorescent	Positive (1+)	yes	yes	Pulmonary	yes	no	44	160	17.1	no	21	95	yes	no						DPH
32	male	58	negative	positive	Microscopy ZN and Fluorescent	Positive (1+)	yes	no	Pulmonary	no															DPH
45	male	63	negative	negative	Microscopy ZN and Fluorescent	Positive (1+)	yes	yes	Pulmonary	yes	no	63	168	22.3	no	19	96	yes	no						DPH
58	male	61	negative	positive	Microscopy ZN and Fluorescent	Positive (1+)	yes	no	Pulmonary	yes	no	61	168	21.6	no	22	97	yes	no						DPH
21	male	46	negative	negative	Microscopy ZN and Fluorescent	Positive (SC-7)	yes	no	Pulmonary	yes	no	46	171	15.7	no	18	96	yes	no						DPH
60	male	43	negative	negative	Microscopy ZN and Fluorescent	Positive (2+)	yes	no	Pulmonary	yes	no	43	166	15.6	no	21	96	yes	no						DPH
60	female	32	negative	negative	Microscopy ZN and Fluorescent	Positive (1+)	yes	no	Pulmonary	yes	no	32	147	14.8	no	26	96	yes	yes						DPH
72	male	44	negative	negative	Microscopy ZN and Fluorescent	Positive (1+)	yes	no	Pulmonary	yes	no	44	166	15.9	no	20	95	yes	no						DPH
60	female	48	negative	negative	Microscopy ZN and Fluorescent	Positive (1+)	yes	no	Pulmonary	yes	no	48	162	18.2	no	21	95	yes	no						DPH
70	male	53	negative	negative	Microscopy ZN and Fluorescent	Positive (1+)	yes	no	Pulmonary	no															DPH
43	male	74	negative	positive	Microscopy ZN and Fluorescent	Positive (1+)	yes	no	Pulmonary	yes	no	74	168	26.2	no	19	97	yes	no						DPH
65	male	38	negative	negative	Microscopy ZN and Fluorescent	Positive (1+)	yes	no	Pulmonary	no															DPH
54	male	65	negative	positive	Microscopy ZN and Fluorescent	Positive (1+)	yes	no	Pulmonary	no															DPH
61	male		negative	missing	Microscopy ZN and Fluorescent	Positive (1+)	yes	no	missing	no															DPH
60	male	39	negative	negative	Other	Clinically Diagnosed TB	no	no	Extrapulmonary	yes	no	45	160	17.5	no	23	98	yes	no						DME
40	female	44	negative	positive	Microscopy ZN and Fluorescent	Positive (2+)	yes	no	Pulmonary	yes	no	44	165	16.1	no	24	97	yes	no						DME
40	female	93	negative	negative	Other	Clinically Diagnosed TB	no	no	Extrapulmonary	yes	no	39	145	18.5	no	22	98	yes	no						DME
38	female	31	negative	negative	Chest X Ray	Clinically Diagnosed TB	no	yes	Pulmonary	yes	no	30	140	15.3	no	21	94	yes	no						DME
48	male	36	negative	negative	Microscopy ZN and Fluorescent	Positive (1+)	yes	no	Pulmonary	yes	yes	35	155	14.5	no	24	96	yes	no						DME
36	male	49	negative	negative	Microscopy ZN and Fluorescent	Positive (1+)	yes	no	Pulmonary	yes	no	49	180	15.1	no	21	96	yes	no						DME
70	female	38	negative	positive	Other	Clinically Diagnosed TB	no	no	Extrapulmonary	yes	yes	38	160	14.8	no	24	96	yes	no						DME
42	male	43	negative	negative	Chest X Ray		yes	no	Pulmonary	yes	no	43	157	17.4	no	23	94	yes	no						DME
23	male	51	negative	negative	Microscopy ZN and Fluorescent	Positive (2+)	yes	no	Pulmonary	yes	no	51	175	16.6	no	23	96	yes	no						DME
50	female	45	negative	negative	Histopathology	Clinically Diagnosed TB	no	no	Extrapulmonary	yes	yes	45	151	19.7	no	24	96	yes	no						DME
43	female	38	negative	positive	Other	Clinically Diagnosed TB	no	no	Extrapulmonary	yes	no	38	143	18.5	no	23	97	yes	no						DME
51	male	54	negative	negative	CBNAAT	M.Tb. detected, Rif resistance not detected	yes	no	Pulmonary	yes	no	54	167	19.3	no	23	97	yes	no						DME
44	female	45	negative	negative	Other	Clinically Diagnosed TB	no	no	Extrapulmonary	yes	no	46	155	19.1	no	21	93	yes	yes	no					DME
52	male	47	negative	negative	Microscopy ZN and Fluorescent	Positive (3+)	yes	no	Pulmonary	yes	no	47	163	17.6	no	23	95	yes	no						DME
65	male	35	negative	negative	Chest X Ray		yes	no	Pulmonary	yes	yes	35	157	14.1	no	23	94	yes	no						DME
60	male	47	negative	positive	Microscopy ZN and Fluorescent	Positive (1+)	yes	no	Pulmonary	yes	yes	37	155	15.4	no	23	96	yes	no						DME
60	male	45	negative	negative	Chest X Ray	Clinically Diagnosed TB	no	no	Pulmonary	yes	yes	41	175	13.3	no	24	72	yes	yes	no					DME
52	male	84	negative	negative	Other	Clinically Diagnosed TB	no	no	Extrapulmonary	yes	no	84	167	30.1	no	23	97	yes	no						DME
86	male	40	negative	positive	Microscopy ZN and Fluorescent	Positive (1+)	yes	no	Pulmonary	yes	yes	40	153	17	no	23	97	yes	no						DME
60	male	60	negative	positive	Chest X Ray	Clinically Diagnosed TB	no	no	Pulmonary	yes	yes	60	165	22	no	23	96	yes	no						DME
45	male	68	negative	positive	CBNAAT	M.Tb. detected, Rif resistance not detected	yes	no	Pulmonary	yes	no	68	160	26.5	no	21	94	yes	no						DME
38	male	61	positive	positive	Other	Clinically Diagnosed TB	no	no	Extrapulmonary	yes	no	50	160	19.5	no	23	94	yes	no						DME
45	female	38	negative	negative	Microscopy ZN and Fluorescent	Positive (3+)	yes	no	Pulmonary	yes	no	38	143	18.5	no	22	98	yes	no						DME
60	male	39	negative	negative	Other		no	no	Extrapulmonary	yes	yes	39	161	15	no	24	98	yes	no						DME
55	male	65	negative	negative	Microscopy ZN and Fluorescent	Positive (2+)	yes	no	Pulmonary	yes	no	40	160	15.6	no	24	96	yes	no						DME
60	male	50	negative	negative	Microscopy ZN and Fluorescent	Positive (1+)	yes	no	Pulmonary	yes	yes	50	170	17.3	no	23	96	yes	no						DME
28	male	42	negative	negative	CBNAAT	M.Tb. detected, Rif resistance not detected	yes	no	Pulmonary	yes	no	42	154	17.7	no	24	95	yes	no						DME
38	male	45	negative	positive	Chest X Ray	Clinically Diagnosed TB	no	no	Pulmonary	yes	no	45	160	17.5	no	22	98	yes	no						DME
38	male	60	negative	positive	Other	Clinically Diagnosed TB	no	no	Extrapulmonary	yes	no	76	135	41.7	no	23	98	yes	no						DME
17	female	50	negative	negative	CBNAAT	M.Tb. detected, Rif resistance not detected	yes	no	Extrapulmonary	yes	no	50	165	18.3	no	21	98	yes	no						DME
39	female	43	positive	positive	Microscopy ZN and Fluorescent	Positive (2+)	yes	no	Pulmonary	yes	no	43	140	21.9	no	22	96	yes	no						DME
48	female	54	negative	negative	Other	Clinically Diagnosed TB	no	yes	Extrapulmonary	yes	no	60	150	26.6	no	22	96	yes	no						DME
38	male	40	negative	positive	Chest X Ray	Clinically Diagnosed TB	yes	no	Pulmonary	yes	no	40	155	16.6	no	23	98	yes	no						DME
65	male	57	negative	positive	CBNAAT	M.Tb. detected, Rif resistance not detected	yes	no	Pulmonary	yes	no	57	166	20.6	no	24	94	yes	no						DME
72	male	40	negative	positive	Chest X Ray	Clinically Diagnosed TB	no	yes	Pulmonary	yes	yes	40	155	16.6	no	24	99	yes	no						DME
33	male	56	negative	negative	Microscopy ZN and Fluorescent	Positive (3+)	yes	no	Pulmonary	yes	no	56	165	20.5	no	21	99	yes	no						DME
57	male	71	negative	positive	CBNAAT	M.Tb. detected, Rif resistance not detected	yes	no	Pulmonary	yes	no	71	165	26	no	23	97	yes	no						DME
48	male	42	negative	negative	Microscopy ZN and Fluorescent	Positive (SC-18)	yes	no	Pulmonary	yes	yes	42	160	16.4	no	24	98	yes	no						DME
40	male	37	negative	positive	Microscopy ZN and Fluorescent	Positive (2+)	yes	no	Pulmonary	yes	no	37	160	14.4	no	23	94	yes	no						DME
29	female	59	negative	negative	Cytopathology	Clinically Diagnosed TB	no	no	Extrapulmonary	yes	no	59	150	26.2	no	22	98	yes	no						DME
43	female	50	negative	negative	Other	Clinically Diagnosed TB	no	no	Pulmonary	yes	yes	50	154	21	no	23	95	yes	no						DME
40	male	51	negative	negative	Chest X Ray	Clinically Diagnosed TB	no	no	Extrapulmonary	yes	no	51	150	22.6	no	24	96	yes	no						DME
43	male	45	negative	negative	CBNAAT	M.Tb. detected, Rif resistance not detected	yes	yes	Pulmonary	yes	no	45	150	20	no	21	96	yes	no						DME
18	male		negative	negative	CBNAAT	M.Tb. detected, Rif resistance not detected	yes	no	missing	yes	no	36	147	16.6	no	23	95	yes	no						DME
63	male	52	negative	negative	Chest X Ray	Clinically Diagnosed TB	no	no	Pulmonary	yes	yes	52	160	20.3	no	22	96	yes	no						DME
57	male	56	negative	positive	Microscopy ZN and Fluorescent	Positive (2+)	yes	no	Pulmonary	yes	yes	50	160	19.5	no	23	98	yes	no						DME
55	female	45	negative	positive	Other	Clinically Diagnosed TB	no	no	Extrapulmonary	yes	no	45	155	18.7	no	22	94	yes	no						DME
29	male	87	negative	negative	Other	Clinically Diagnosed TB	no	no	Extrapulmonary	yes	no	87	190	24	no	23	96	yes	no						DME
52	male	57	negative	positive	Microscopy ZN and Fluorescent	Positive (2+)	yes	no	Pulmonary	yes	yes	57	160	22.2	no	23	96	yes	no						DME
54	male	50	negative	positive	Microscopy ZN and Fluorescent	Positive (3+)	yes	yes	Pulmonary	yes	no	50	154	21	no	24	95	yes	no						DME
52	male	52	positive	negative	CBNAAT	M.Tb. detected, Rif resistance not detected	yes	yes	Extrapulmonary	yes	no	52	160	20.3	no	23	95	yes	no						DME
30	male	43	negative	negative	Chest X Ray	Clinically Diagnosed TB	yes	no	Pulmonary	yes	no	43	162	16.3	no	22	99	yes	no						DME
38	male	48	negative	negative	CBNAAT	M.Tb. detected, Rif resistance not detected	yes	no	Pulmonary	no															DME
26	female	55	negative	negative	Other		no	no	Extrapulmonary	yes	no	55	154	23.1	no	22	98	yes	no						DME
25	male		negative	missing	CBNAAT	M.Tb. detected, Rif resistance not detected	yes	no	missing	yes	no	37	148	16.8	no	24	96	yes	no						DME
61	male	54	negative	positive	Chest X Ray	Clinically Diagnosed TB	no	no	Pulmonary	yes	no	54	165	19.8	no	23	98	yes	no						DME
30	female	45	negative	negative	Histopathology	Clinically Diagnosed TB	no	no	Extrapulmonary	yes	no	45	155	18.7	no	24	98	yes	no						DME
60	female	40	negative	positive	Chest X Ray	Clinically Diagnosed TB	no	no	Pulmonary	yes	no	40	155	16.6	no	24	98	yes	no						DME
39	female	56	negative	negative	Cytopathology	Clinically Diagnosed TB	no	no	Extrapulmonary	yes	no	56	150	24.8	no	22	96	yes	no						DME
40	male	44	negative	negative	Microscopy ZN and Fluorescent	Positive (1+)	yes	no	Pulmonary	yes	no	44	160	17.1	no	23	96	yes	no						DME
64	female	47	negative	negative	Chest X Ray	Clinically Diagnosed TB	no	no	Pulmonary	yes	yes	47	155	19.5	no	23	99	yes	no						DME
44	female	61	negative	negative	Cytopathology	Clinically Diagnosed TB	no	no	Extrapulmonary	yes	no	61	170	21.1	no	22	94	yes	no						DME
43	male	40	negative	positive	Microscopy ZN and Fluorescent	Positive (2+)	yes	no	Pulmonary	yes	no	40	168	14.1	no	23	96	yes	no						DME
34	male	68	negative	negative	Other	Clinically Diagnosed TB	no	no	Extrapulmonary	yes	no	68	170	23.5	no	21	96	yes	no						DME
65	male	46	negative	positive	Chest X Ray	Clinically Diagnosed TB	no	no	Extrapulmonary	yes	yes	46	170	15.9	no	24	98	yes	no						DME
35	male	31	negative	negative	Microscopy ZN and Fluorescent	Positive (2+)	yes	no	Pulmonary	yes	no	32	150	14.2	no	23	98	yes	no						DME
23	male	37	negative	negative	Cytopathology	Clinically Diagnosed TB	no	no	Extrapulmonary	yes	no	37	160	14.4	no	23	98	yes	no						DME
56	male	47	negative	positive	Microscopy ZN and Fluorescent	Positive (2+)	yes	no	Pulmonary	yes	no	47	156	19.3	no	23	95	yes	no						DME
32	female	52	negative	negative	CBNAAT	M.Tb. detected, Rif resistance not detected	yes	no	Extrapulmonary	yes	no	52	157	21	no	23	95	yes	no						DME
54	female	50	negative	positive	Chest X Ray	Clinically Diagnosed TB	no	no	Pulmonary	yes	no	50	155	20.8	no	24	98	yes	no						DME
40	female	46	negative	negative	Microscopy ZN and Fluorescent	Positive (3+)	yes	no	Pulmonary	yes	yes	46	147	21.2	no	22	99	yes	no						DME
45	female	42	negative	negative	Microscopy ZN and Fluorescent	Positive (1+)	yes	no	Pulmonary	yes	no	42	145	19.9	no	21	96	yes	no						DME
20	male	43	negative	negative	CBNAAT	M.Tb. detected, Rif resistance not detected	yes	no	Pulmonary	yes	no	48	165	17.6	no	23	98	yes	no						DME
45	male	45	negative	positive	Microscopy ZN and Fluorescent	Positive (1+)	yes	no	Pulmonary	yes	yes	45	157	18.2	no	24	94	yes	no						DME
60	male	50	negative	negative	Other		no	no	Extrapulmonary	yes	no	50	160	19.5	no	23	98	yes	no						DME
55	male	27	negative	negative	Microscopy ZN and Fluorescent	Positive (3+)	yes	no	Pulmonary	yes	no	40	156	16.4	no	23	98	yes	no						DME
38	female	48	negative	negative	Other	Clinically Diagnosed TB	no	no	Extrapulmonary	yes	no	48	150	21.3	no	22	95	yes	no						DME
21	female		negative	missing	CBNAAT	M.Tb. detected, Rif resistance detected	yes	yes	missing	yes	no	44	152	19	no	23	95	yes	no						DME
56	male	42	negative	negative	CBNAAT	M.Tb. detected, Rif resistance not detected	yes	no	Pulmonary	yes	no	42	154	17.7	no	24	95	yes	no						DME
16	female	45	negative	negative	CBNAAT	M.Tb. detected, Rif resistance not detected	yes	no	Extrapulmonary	yes	no	45	155	18.7	no	21	98	yes	no						DME
38	female	45	positive	negative	Chest X Ray	Clinically Diagnosed TB	no	no	Pulmonary	yes	no	45	154	18.9	no	24	96	yes	no						DME
38	male	40	negative	negative	CBNAAT		yes	no	Pulmonary	yes	no	40	172	13.5	no	22	96	yes	yes	yes	yes	yes	yes	Leave against Medical Advice (LAMA)	DME
52	male	36	positive	negative	Chest X Ray	Clinically Diagnosed TB	no	no	Pulmonary	yes	yes	36	156	14.7	no	24	98	yes	no						DME
55	male	60	negative	positive	Chest X Ray	Clinically Diagnosed TB	no	no	Pulmonary	yes	no	56	166	20.3	no	23	95	yes	no						DME
35	male	58	negative	negative	Microscopy ZN and Fluorescent	Positive (3+)	yes	no	Pulmonary	yes	no	58	155	24.1	no	22	93	yes	yes	no					DME
58	male	56	negative	positive	Microscopy ZN and Fluorescent	Positive (3+)	yes	no	Pulmonary	yes	no	56	165	20.5	no	24	96	yes	no						DME
51	male	46	negative	positive	Chest X Ray	Clinically Diagnosed TB	no	yes	Pulmonary	yes	no	46	154	19.3	no	22	94	yes	no						DME
47	male	86	negative	positive	Other	Clinically Diagnosed TB	yes	no	Extrapulmonary	yes	no	86	187	24.5	no	24	96	yes	no						DME
21	female	55	negative	negative	Microscopy ZN and Fluorescent	Positive (1+)	yes	no	Pulmonary	yes	no	55	155	22.8	no	21	98	yes	no						DME
30	male	43	negative	negative	Other	Clinically Diagnosed TB	no	no	Extrapulmonary	yes	no	50	165	18.3	no	22	96	yes	no						DME
47	male	66	negative	positive	Chest X Ray	Clinically Diagnosed TB	no	yes	Pulmonary	yes	no	66	164	24.5	no	21	97	yes	no						DME
55	male	35	negative	negative	CBNAAT	M.Tb. detected, Rif resistance not detected	yes	no	Pulmonary	yes	yes	35	152	15.1	no	23	96	yes	no						DME
22	female	42	negative	negative	Chest X Ray	Clinically Diagnosed TB	no	no	Extrapulmonary	yes	no	42	155	17.4	no	22	98	yes	no						DME
56	female	40	negative	positive	Microscopy ZN and Fluorescent	Positive (2+)	yes	no	Pulmonary	yes	no	40	155	16.6	no	23	94	yes	no						DME
35	male	75	negative	negative	Other	Clinically Diagnosed TB	no	no	Extrapulmonary	yes	no	75	164	27.8	no	24	96	yes	no						DME
29	female	51	negative	negative	Other	Clinically Diagnosed TB	no	no	Extrapulmonary	yes	no	51	155	21.2	no	23	95	yes	no						DME
70	male	41	negative	negative	Microscopy ZN and Fluorescent	Positive (1+)	yes	no	Pulmonary	yes	yes	41	160	16	no	24	99	yes	no						DME
37	male	56	negative	negative	CBNAAT	M.Tb. detected, Rif resistance not detected	yes	no	Extrapulmonary	yes	yes	56	155	23.3	no	23	98	yes	no						DME
21	female	43	negative	negative	Chest X Ray	Clinically Diagnosed TB	no	no	Pulmonary	yes	no	43	155	17.8	no	23	95	yes	no						DME
47	female	45	negative	negative	CBNAAT	M.Tb. detected, Rif resistance not detected	yes	no	Pulmonary	yes	no	45	165	16.5	no	23	98	yes	no						DME
23	male	66	negative	negative	Cytopathology	Clinically Diagnosed TB	no	no	Extrapulmonary	yes	no	66	170	22.8	no	23	97	yes	no						DME
35	female	40	negative	negative	Trunat (MTB) & Trunat (MTB-RIF)		yes	no	Pulmonary	yes	no	40	155	16.6	no	21	98	yes	no						DME
48	male	42	negative	negative	Microscopy ZN and Fluorescent	Positive (3+)	yes	no	Pulmonary	yes	yes	42	157	17	no	23	95	yes	no						DME
33	male	40	negative	negative	Chest X Ray	Clinically Diagnosed TB	yes	no	Extrapulmonary	yes	yes	40	168	14.1	no	24	98	yes	no						DME
52	male	52	negative	positive	Microscopy ZN and Fluorescent	Positive (2+)	yes	no	Pulmonary	yes	no	52	157	21	no	24	95	yes	no						DME
48	female	51	negative	positive	Microscopy ZN and Fluorescent	Positive (3+)	yes	no	Pulmonary	yes	no	51	154	21.5	no	22	96	yes	no						DME
47	male	49	negative	positive	Microscopy ZN and Fluorescent	Positive (1+)	yes	no	Pulmonary	yes	no	49	165	17.9	no	22	98	yes	no						DME
54	male	46	negative	negative	Microscopy ZN and Fluorescent	Positive (2+)	yes	no	Pulmonary	yes	no	46	155	19.1	no	23	97	yes	no						DME
54	male	54	negative	negative	Chest X Ray	Clinically Diagnosed TB	no	no	Pulmonary	yes	no	54	157	21.9	no	23	98	yes	no						DME
45	female	35	positive	negative	Microscopy ZN and Fluorescent	Positive (1+)	yes	no	Pulmonary	yes	no	35	149	15.7	no	24	97	yes	no						DME
33	female	55	negative	positive	Microscopy ZN and Fluorescent		yes	no	Pulmonary	yes	no	55	155	22.8	no	22	99	yes	no						DME
40	male	40	positive	negative	Chest X Ray	Clinically Diagnosed TB	no	yes	Extrapulmonary	yes	yes	40	150	17.7	no	22	99	yes	no						DME
36	male	77	negative	negative	Other	Clinically Diagnosed TB	no	no	Pulmonary	yes	no	77	173	25.7	no	22	94	yes	no						DME
35	female	60	positive	negative	Other		yes	no	Extrapulmonary	yes	no	60	155	24.9	no	22	99	yes	no						DME
60	male	47	negative	negative	Other	Clinically Diagnosed TB	no	no	Extrapulmonary	yes	yes	47	157	19	no	24	95	yes	no						DME
23	male	64	negative	negative	Other	Clinically Diagnosed TB	no	no	Extrapulmonary	yes	no	64	165	23.5	no	24	95	yes	no						DME
40	female	56	negative	positive	Microscopy ZN and Fluorescent		yes	no	Pulmonary	yes	yes	53	160	20.7	no	23	96	yes	no						DME
45	female	37	negative	positive	Microscopy ZN and Fluorescent	Positive (3+)	yes	yes	Pulmonary	yes	no	37	140	18.8	no	23	98	yes	no						DME
38	female	30	negative	negative	CBNAAT	M.Tb. detected, Rif resistance not detected	yes	no	Extrapulmonary	yes	no	30	145	14.2	no	24	98	yes	no						DME
32	male	50	negative	negative	Chest X Ray	Clinically Diagnosed TB	no	no	Pulmonary	yes	no	50	157	20.2	no	24	96	yes	no						DME
50	female	45	negative	negative	Other	Clinically Diagnosed TB	no	no	Extrapulmonary	yes	yes	45	150	20	no	23	98	yes	no						DME
23	female	51	negative	negative	Other	Clinically Diagnosed TB	no	yes	Pulmonary	yes	no	51	154	21.5	no	23	94	yes	no						DME
42	male	52	negative	negative	Microscopy ZN and Fluorescent	Positive (3+)	yes	no	Pulmonary	yes	no	52	180	16	no	23	96	yes	no						DME
45	female	57	negative	positive	Other	Clinically Diagnosed TB	no	no	Extrapulmonary	yes	yes	57	147	26.3	no	23	98	yes	no						DME
37	female	45	negative	negative	CBNAAT	M.Tb. detected, Rif resistance not detected	yes	no	Pulmonary	yes	no	45	157	18.2	no	23	95	yes	no						DME
37	female	49	negative	negative	Other	Clinically Diagnosed TB	no	no	Extrapulmonary	yes	no	45	160	17.5	no	22	97	yes	no						DME
75	female	35	negative	negative	CBNAAT	M.Tb. detected, Rif resistance not detected	yes	no	Pulmonary	yes	no	35	150	15.5	no	24	94	yes	no						DME
25	female	33	negative	negative	Chest X Ray	Clinically Diagnosed TB	no	no	Pulmonary	yes	no	33	148	15	no	24	94	yes	no						DME
33	female	21	negative	positive	Chest X Ray	Clinically Diagnosed TB	no	no	Pulmonary	yes	no	21	120	14.5	no	22	98	yes	no						DME
75	male	66	negative	positive	CBNAAT		yes	no	Extrapulmonary	yes	yes	66	165	24.2	no	24	98	yes	no						DME
17	female	56	negative	negative	Cytopathology	Clinically Diagnosed TB	no	no	Extrapulmonary	yes	no	57	145	27.1	no	24	98	yes	no						DME
75	female	36	negative	negative	Cytopathology	Clinically Diagnosed TB	no	yes	Extrapulmonary	yes	yes	37	152	16	no	22	99	yes	no						DME
22	female	33	negative	negative	Histopathology	Clinically Diagnosed TB	no	no	Extrapulmonary	yes	no	33	150	14.6	no	23	96	yes	no						DME
38	female	74	negative	negative	CBNAAT		yes	no	Pulmonary	yes	no	74	155	30.8	no	22	96	yes	no						DME
52	female	52	negative	positive	Other		no	no	Extrapulmonary	yes	no	52	157	21	no	23	97	yes	no						DME
40	female	44	negative	positive	Microscopy ZN and Fluorescent	Positive (1+)	yes	no	Pulmonary	yes	no	46	150	20.4	no	24	96	yes	no						DME
28	female	34	negative	negative	Chest X Ray	Clinically Diagnosed TB	yes	no	Pulmonary	no															DME
42	male	49	negative	positive	CBNAAT	M.Tb. detected, Rif resistance not detected	yes	yes	Pulmonary	yes	yes	49	160	19.1	no	22	99	yes	no						DME
45	female	71	negative	positive	CBNAAT		yes	no	Pulmonary	yes	no	71	160	27.7	no	23	96	yes	no						DME
41	male		negative	positive	CBNAAT	M.Tb. detected, Rif resistance not detected	yes	no	missing	yes	no	60	159	23.7	no	23	95	yes	no						DME
55	male	40	negative	negative	Microscopy ZN and Fluorescent	Positive (3+)	yes	no	Pulmonary	yes	yes	40	155	16.6	no	23	96	yes	no						DME
53	female	71	negative	positive	Other		no	no	Extrapulmonary	yes	no	71	153	30.3	no	23	95	yes	no						DME
46	male	49	negative	negative	Chest X Ray	Clinically Diagnosed TB	yes	no	Pulmonary	yes	no	49	167	17.5	no	23	94	yes	no						DME
32	female	75	negative	negative	Cytopathology	Clinically Diagnosed TB	no	no	Extrapulmonary	yes	no	75	160	29.2	no	21	99	yes	no						DME
26	male	50	negative	negative	Microscopy ZN and Fluorescent		yes	no	Pulmonary	yes	no	64	160	25	no	23	99	yes	no						DME
43	male	68	negative	positive	Other	Clinically Diagnosed TB	no	no	Pulmonary	yes	no	68	165	24.9	no	18	96	yes	no						DME
17	male	49	negative	negative	Microscopy ZN and Fluorescent	Positive (SC-6)	yes	no	Pulmonary	yes	no	49	170	16.9	no	20	96	yes	no						DMS
24	female	49	negative	negative	Microscopy ZN and Fluorescent	Positive (1+)	yes	no	Pulmonary	yes	no	49	157	19.8	no	22	98	yes	no						DMS
38	male	39	negative	negative	Microscopy ZN and Fluorescent	Positive (3+)	yes	yes	Pulmonary	yes	no	39	158	15.6	no	20	98	yes	no						DMS
65	female	40	negative	negative	Microscopy ZN and Fluorescent	Positive (2+)	yes	no	Pulmonary	yes	no	40	145	19	no	20	98	yes	no						DMS
61	male	34	negative	negative	Microscopy ZN and Fluorescent	Positive (2+)	yes	no	Pulmonary	yes	no	34	159	13.4	no	18	92	yes	yes	yes	yes	yes	no		DMS
65	male	54	negative	positive	Microscopy ZN and Fluorescent	Positive (1+)	yes	no	Pulmonary	yes	no	54	160	21	no	22	98	yes	no						DMS
70	male	45	negative	negative	Microscopy ZN and Fluorescent	Positive (1+)	yes	no	Pulmonary	yes	no	45	166	16.3	no	22	98	yes	no						DMS
24	female	30	negative	negative	Microscopy ZN and Fluorescent	Positive (3+)	yes	no	Pulmonary	yes	no	30	155	12.4	no	22	98	yes	yes	no					DMS
60	male	43	negative	positive	Microscopy ZN and Fluorescent	Positive	yes	no	Pulmonary	yes	yes	43	150	19.1	no	19	99	yes	no						DME
77	male	44	negative	positive	Microscopy ZN and Fluorescent	Positive (2+)	yes	no	Pulmonary	yes	no	44	167	15.7	no	24	96	yes	no						DME
37	male	57	negative	negative	Other	Clinically Diagnosed TB	no	no	Extrapulmonary	yes	no	57	168	20.1	no	24	94	yes	no						DME
55	male	57	negative	negative	Microscopy ZN and Fluorescent	Positive (3+)	yes	no	Pulmonary	yes	no	57	162	21.7	no	24	94	yes	no						DME
44	male	62	negative	positive	Microscopy ZN and Fluorescent	Positive (3+)	yes	no	Pulmonary	no															DME
48	male	30	negative	positive	Microscopy ZN and Fluorescent	Positive (2+)	yes	no	Pulmonary	yes	no	36	150	16	no	24	94	yes	no						DME
58	female	48	negative	positive	Other	Clinically Diagnosed TB	no	no	Extrapulmonary	yes	no	48	162	18.2	no	24	94	yes	no						DME
40	male	45	negative	negative	Other	Clinically Diagnosed TB	no	no	Extrapulmonary	yes	no	45	158	18	no	24	94	yes	no						DME
48	female	43	negative	positive	Other	Clinically Diagnosed TB	no	no	Extrapulmonary	yes	no	43	160	16.7	no	24	94	yes	no						DME
62	male	67	negative	positive	Microscopy ZN and Fluorescent	Positive (3+)	yes	no	Pulmonary	no															DME
48	male	54	negative	negative	Microscopy ZN and Fluorescent	Positive (1+)	yes	no	Pulmonary	yes	no	56	168	19.8	no	24	94	yes	no						DME
31	male	68	negative	negative	Microscopy ZN and Fluorescent	Positive (2+)	yes	no	Pulmonary	yes	no	68	168	24	no	24	96	yes	no						DME
27	female	43	negative	negative	Microscopy ZN and Fluorescent	Positive (3+)	yes	no	Pulmonary	yes	no	43	150	19.1	no	24	94	yes	no						DME
47	male		negative	negative	Other	Clinically Diagnosed TB	no	no	missing	no															DME
32	female	56	negative	negative	Other	Clinically Diagnosed TB	no	no	Extrapulmonary	yes	no	56	164	20.8	no	24	94	yes	no						DME
25	female	36	negative	negative	Microscopy ZN and Fluorescent	Positive (3+)	yes	no	Pulmonary	yes	no	42	150	18.6	no	24	94	yes	no						DME
38	male	91	negative	negative	Other	Clinically Diagnosed TB	no	no	Extrapulmonary	yes	no	60	190	16.6	no	24	94	yes	no						DME
36	male	106	negative	negative	Microscopy ZN and Fluorescent	Positive (3+)	yes	no	Pulmonary	yes	no	106	170	36.6	no	24	96	yes	no						DME
57	male	58	negative	positive	Microscopy ZN and Fluorescent	Positive (3+)	yes	no	Pulmonary	yes	no	58	169	20.3	no	24	94	yes	no						DME
31	female	25	negative	positive	Other	Clinically Diagnosed TB	no	no	Extrapulmonary	yes	no	25	125	16	no	24	94	yes	no						DME
55	male	56	negative	negative	Microscopy ZN and Fluorescent	Positive (3+)	yes	no	Pulmonary	yes	no	56	167	20	no	24	94	yes	no						DME
20	female	37	negative	negative	Microscopy ZN and Fluorescent	Positive (3+)	yes	no	Pulmonary	yes	no	56	164	20.8	no	24	94	yes	no						DME
48	male	46	negative	positive	Microscopy ZN and Fluorescent	Positive (3+)	yes	no	Pulmonary	yes	no	46	164	17.1	no	24	94	yes	no						DME
62	male	43	negative	negative	Microscopy ZN and Fluorescent	Positive (1+)	yes	no	Pulmonary	yes	no	43	158	17.2	no	24	94	yes	no						DME
27	male	42	negative	negative	Other	Clinically Diagnosed TB	no	no	Extrapulmonary	yes	no	42	166	15.2	no	24	94	yes	no						DME
50	male	52	negative	negative	Other	Clinically Diagnosed TB	no	no	Extrapulmonary	yes	no	52	166	18.8	no	24	94	yes	no						DME
15	female	68	negative	negative	Other	Clinically Diagnosed TB	no	no	Extrapulmonary	yes	no	68	158	27.2	no	24	94	yes	no						DME
43	female	47	negative	positive	Microscopy ZN and Fluorescent	Positive (1+)	yes	no	Pulmonary	yes	no	47	160	18.3	no	24	94	yes	no						DME
37	male	34	negative	negative	Microscopy ZN and Fluorescent	Positive (3+)	yes	no	Pulmonary	yes	no	37	157	15	no	24	94	yes	no						DME
50	female	42	negative	negative	Other	Clinically Diagnosed TB	no	no	Extrapulmonary	no															DME
65	male	48	negative	positive	Microscopy ZN and Fluorescent	Positive (3+)	yes	no	Pulmonary	no															DME
51	female	43	negative	negative	Other	Clinically Diagnosed TB	no	no	Extrapulmonary	yes	no	43	164	15.9	no	24	94	yes	no						DME
67	male	65	negative	positive	Chest X Ray	Clinically Diagnosed TB	no	no	Pulmonary	no															DME
20	male	58	negative	negative	Microscopy ZN and Fluorescent	Positive (1+)	yes	no	Pulmonary	yes	no	58	173	19.3	no	21	98	yes	no						DPH
31	male	52	negative	negative	Microscopy ZN and Fluorescent	Positive (2+)	yes	no	Pulmonary	yes	no	52	168	18.4	no	20	96	yes	no						DPH
35	male	45	negative	positive	Microscopy ZN and Fluorescent	Positive (2+)	yes	no	Pulmonary	yes	no	45	175	14.6	no	22	98	yes	no						DPH
70	male	45	negative	negative	Microscopy ZN and Fluorescent	Positive (2+)	yes	no	Pulmonary	yes	no	45	166	16.3	no	24	98	yes	no						DPH
70	male	41	negative	negative	Microscopy ZN and Fluorescent	Positive (1+)	yes	no	Pulmonary	yes	no	41.7	162	15.8	no	24	98	yes	no						DPH
22	male	45	negative	negative	Microscopy ZN and Fluorescent	Positive (2+)	yes	no	Pulmonary	yes	no	45.5	162	17.3	no	28	98	yes	yes						DPH
35	female	25	negative	negative	Microscopy ZN and Fluorescent	Positive (1+)	yes	no	Pulmonary	yes	no	25	133	14.1	no	26	99	yes	yes	no					DPH
30	male	43	negative	positive	Microscopy ZN and Fluorescent	Positive (2+)	yes	no	Pulmonary	yes	no	43.5	160	16.9	no	26	97	yes	yes	no					DPH
64	male	62	negative	positive	Microscopy ZN and Fluorescent	Positive (2+)	yes	no	Pulmonary	yes	yes	62	160	24.2	no	22	99	yes	no						DPH
73	male	39	negative	negative	Microscopy ZN and Fluorescent	Positive (3+)	yes	no	Pulmonary	yes	no	39	139	20.1	no	25	100	yes	yes	no					DMS
51	male	48	negative	negative	Microscopy ZN and Fluorescent	Positive (SC-8)	yes	no	Pulmonary	yes	no	48	164	17.8	no	18	99	yes	no						DMS
40	female	25	negative	negative	Microscopy ZN and Fluorescent	Positive (3+)	yes	no	Pulmonary	yes	no	25	141	12.5	no	28	97	yes	yes	yes	yes	yes	yes	Discharged for ambulatory DOT	DMS
60	male	43	negative	negative	Microscopy ZN and Fluorescent	Positive (2+)	yes	no	Pulmonary	no															DMS
32	male	45	negative	negative	Microscopy ZN and Fluorescent	Positive (3+)	yes	no	Pulmonary	yes	no	45	155	18.7	no	18	99	yes	no						DMS
85	male	40	negative	negative	Microscopy ZN and Fluorescent	Positive (2+)	yes	no	Pulmonary	yes	no	52	168	18.4	no	19	97	yes	no						DMS
59	female		negative	missing	Microscopy ZN and Fluorescent	Positive (2+)	yes	no	missing	no															DMS
55	male	42	negative	negative	Microscopy ZN and Fluorescent	Positive (2+)	yes	no	Pulmonary	yes	no	42	150	18.6	no	18	99	yes	no						DMS
52	male	47	negative	negative	Chest X Ray	Clinically Diagnosed TB	no	no	Pulmonary	no															DMS
35	female	69	negative	negative	Other	Clinically Diagnosed TB	no	no	Extrapulmonary	no															DMS
52	male		negative	negative	Microscopy ZN and Fluorescent	Positive (2+)	yes	no	missing	yes	no	45	157	18.2	no	18	99	yes	no						DMS
16	female	36	negative	negative	Microscopy ZN and Fluorescent	Positive (1+)	yes	no	Pulmonary	yes	no	45	168	15.9	no	19	99	yes	no						DMS
26	male	57	negative	negative	Microscopy ZN and Fluorescent	Positive (2+)	yes	no	Pulmonary	no															DMS
15	male	45	negative	negative	Other	Clinically Diagnosed TB	no	no	Pulmonary	yes	no	45	165	16.5	no	19	97	yes	no						DMS
70	male	50	negative	negative	Microscopy ZN and Fluorescent	Positive (3+)	yes	no	Pulmonary	yes	no	50	170	17.3	no	18	98	yes	no						DMS
52	male	52	negative	positive	Microscopy ZN and Fluorescent	Positive (2+)	yes	no	Pulmonary	yes	no	50	165	18.3	no	18	99	yes	no						DMS
49	male	62	negative	positive	Chest X Ray	Clinically Diagnosed TB	no	no	Pulmonary	yes	no	62	158	24.8	no	20	99	yes	no						DPH
60	male	39	negative	negative	Microscopy ZN and Fluorescent	Positive (3+)	yes	no	Pulmonary	yes	no	39	148	17.8	no	19	98	yes	no						DPH
60	male	52	negative	negative	Microscopy ZN and Fluorescent	Positive (1+)	yes	no	Pulmonary	yes	no	52	172	17.5	no	19	99	yes	no						DPH
57	male	51	negative	negative	Microscopy ZN and Fluorescent	Positive (2+)	yes	no	Pulmonary	yes	no	51	157	20.6	no	19	99	yes	no						DPH
41	male	59	negative	negative	Chest X Ray	Clinically Diagnosed TB	no	no	Pulmonary	yes	no	59	151	25.8	no	19	98	yes	no						DPH
30	male	35	negative	negative	Microscopy ZN and Fluorescent	Positive (1+)	yes	no	Pulmonary	yes	no	49	156	20.1	no	19	98	yes	no						DPH
50	male	50	negative	negative	Microscopy ZN and Fluorescent	Positive (1+)	yes	no	Pulmonary	yes	no	50	162	19	no	19	98	yes	no						DPH
55	female	37	negative	negative	Chest X Ray	Clinically Diagnosed TB	no	no	Pulmonary	yes	no	37	139	19.1	no	19	99	yes	no						DPH
52	female	48	negative	negative	Chest X Ray	Clinically Diagnosed TB	no	no	Pulmonary	yes	no	48	151	21	no	19	99	yes	no						DPH
62	male	59	negative	negative	Chest X Ray	Clinically Diagnosed TB	no	no	Pulmonary	no															DPH
54	male	50	negative	negative	Chest X Ray	Clinically Diagnosed TB	no	no	Pulmonary	yes	no	50	150	22.2	no	20	98	yes	no						DPH
59	male	47	negative	negative	Microscopy ZN and Fluorescent	Positive (2+)	yes	no	Pulmonary	yes	no	47	151	20.6	no	20	98	yes	no						DPH
45	female	54	negative	positive	Chest X Ray	Clinically Diagnosed TB	yes	no	Pulmonary	yes	no	54	169	18.9	no	18	96	yes	no						DPH
17	female	43	negative	negative	Microscopy ZN and Fluorescent	Positive (1+)	yes	no	Pulmonary	yes	no	43	145	20.4	no	18	96	yes	no						DPH
43	female	65	negative	negative	Microscopy ZN and Fluorescent	Positive (1+)	yes	no	Pulmonary	yes	no	75	183	22.3	no	20	98	yes	no						DPH
34	male	54	negative	negative	Microscopy ZN and Fluorescent	Positive (1+)	yes	no	Pulmonary	no															DPH
43	male	54	negative	negative	Microscopy ZN and Fluorescent	Positive (1+)	yes	no	Pulmonary	no															DPH
55	male	55	negative	negative	Microscopy ZN and Fluorescent	Positive (2+)	yes	no	Pulmonary	no															DPH
52	male	34	negative	negative	Microscopy ZN and Fluorescent	Positive (1+)	yes	no	Pulmonary	yes	no	34	149	15.3	no	21	98	yes	no						DPH
55	male	63	negative	positive	Microscopy ZN and Fluorescent	Positive (1+)	yes	no	Pulmonary	yes	no	63	171	21.5	no	22	96	yes	no						DMS
37	male	64	negative	positive	Microscopy ZN and Fluorescent	Positive (1+)	yes	no	Pulmonary	yes	no	64	172	21.6	no	24	94	yes	no						DMS
65	male	47	negative	negative	Microscopy ZN and Fluorescent	Positive (2+)	yes	no	Pulmonary	yes	no	51	169	17.8	no	23	96	yes	no						DMS
35	male	34	negative	negative	Microscopy ZN and Fluorescent	Positive (3+)	yes	yes	Pulmonary	yes	yes	34	158	13.6	no	22	98	yes	yes	yes	yes	yes	yes	Discharged for ambulatory DOT	DMS
42	male	67	negative	positive	Microscopy ZN and Fluorescent	Positive (2+)	yes	no	Pulmonary	yes	no	67	168	23.7	no	22	98	yes	no						DMS
45	male	57	negative	negative	Microscopy ZN and Fluorescent	Positive (SC-5)	yes	no	Pulmonary	yes	no	57	168	20.1	no	24	98	yes	no						DMS
27	male	46	negative	negative	Microscopy ZN and Fluorescent	Positive (SC-6)	yes	no	Pulmonary	no															DMS
60	female	48	negative	negative	Microscopy ZN and Fluorescent	Positive (1+)	yes	no	Pulmonary	no															DMS
55	male	40	negative	negative	Microscopy ZN and Fluorescent	Positive (2+)	yes	no	Pulmonary	no															DMS
26	male	69	negative	negative	Microscopy ZN and Fluorescent	Positive (2+)	yes	no	Pulmonary	yes	no	69	160	26.9	no	24	98	yes	no						DMS
58	male	35	negative	negative	Chest X Ray	Clinically Diagnosed TB	yes	yes	Pulmonary	no															DMS
22	male	39	negative	negative	Microscopy ZN and Fluorescent	Positive (3+)	yes	no	Pulmonary	no															DMS
31	male	60	negative	negative	Microscopy ZN and Fluorescent	Positive (1+)	yes	no	Pulmonary	yes	no	60	155	24.9	no	24	96	yes	no						DMS
48	male	52	negative	positive	Microscopy ZN and Fluorescent	Positive (2+)	yes	no	Pulmonary	yes	no	54	168	19.1	no	22	98	yes	no						DMS
34	male	62	negative	positive	Microscopy ZN and Fluorescent	Positive (2+)	yes	no	Pulmonary	yes	no	62	168	21.9	no	22	96	yes	no						DMS
54	male	75	negative	positive	Microscopy ZN and Fluorescent	Positive (1+)	yes	no	Pulmonary	yes	no	75	169	26.2	no	21	96	yes	no						DMS
65	male	46	negative	positive	Microscopy ZN and Fluorescent	Positive (2+)	yes	no	Pulmonary	yes	yes	46	165	16.8	no	24	98	yes	no						DMS
57	male	56	negative	positive	Microscopy ZN and Fluorescent	Positive (1+)	yes	no	Pulmonary	yes	no	56	170	19.3	no	24	96	yes	no						DMS
43	male	43	negative	positive	Microscopy ZN and Fluorescent	Positive (1+)	yes	no	Pulmonary	yes	yes	43	168	15.2	no	22	97	yes	no						DMS
56	male	46	negative	positive	Microscopy ZN and Fluorescent	Positive (SC-15)	yes	no	Pulmonary	yes	no	46	150	20.4	no	24	95	yes	no						DMS
52	male	48	negative	negative	Microscopy ZN and Fluorescent	Positive (1+)	yes	no	Pulmonary	no															DMS
53	male	45	negative	negative	Microscopy ZN and Fluorescent	Positive (3+)	yes	no	Pulmonary	no															DPH
58	male	31	negative	positive	Microscopy ZN and Fluorescent	Positive (3+)	yes	no	Pulmonary	no															DPH
50	male	43	negative	negative	Microscopy ZN and Fluorescent	Positive (2+)	yes	no	Pulmonary	no															DPH
60	female	72	negative	negative	Chest X Ray	Clinically Diagnosed TB	no	no	Pulmonary	no															DPH
44	female	47	negative	positive	Microscopy ZN and Fluorescent	Positive (1+)	yes	no	Pulmonary	yes	no	47	159	18.5	no	23	98	yes	no	no					DPH
55	female	43	negative	negative	Chest X Ray	Clinically Diagnosed TB	no	yes	Pulmonary	no															DPH
60	male	42	negative	negative	Microscopy ZN and Fluorescent	Positive (1+)	yes	no	Pulmonary	yes	no	42	168	14.8	no	24	95	no	yes	yes	yes	yes	yes	Referred elsewhere and outcome unknown	DPH
55	male	36	negative	negative	Microscopy ZN and Fluorescent	Positive (3+)	yes	no	Pulmonary	yes	no	36	159	14.2	no	24	99	yes	no						DPH
53	male	55	negative	negative	Other	Clinically Diagnosed TB	no	no	Extrapulmonary	no															DPH
63	male	43	negative	negative	Microscopy ZN and Fluorescent	Positive (1+)	yes	yes	Pulmonary	yes	no	43	158	17.2	no	24	97	no	yes	yes	yes	yes	yes	Discharged for ambulatory DOT	DPH
28	male	44	negative	negative	Microscopy ZN and Fluorescent	Positive (1+)	yes	yes	Pulmonary	yes	no	44	167	15.7	no	22	99	yes	no						DPH
46	female	54	negative	positive	Microscopy ZN and Fluorescent	Positive (2+)	yes	no	Pulmonary	yes	no	54	155	22.4	no	18	99	yes	no						DPH
82	male	34	negative	positive	Microscopy ZN and Fluorescent	Positive (1+)	yes	no	Pulmonary	yes	yes	34	158	13.6	no	16	92	yes	yes	no					DPH
43	female	65	negative	positive	Microscopy ZN and Fluorescent	Positive (1+)	yes	no	Pulmonary	no															DME
19	female	25	negative	negative	Other	Clinically Diagnosed TB	no	yes	Extrapulmonary	no															DME
28	female	69	negative	negative	Other	Clinically Diagnosed TB	no	yes	Extrapulmonary	yes	no	69	140	35.2	no	18	99	yes	no						DME
60	male	53	negative	negative	Other	Clinically Diagnosed TB	no	no	Extrapulmonary	yes	yes	53	170	18.3	no	16	98	yes	no						DME
50	female	32	negative	negative	Other	Clinically Diagnosed TB	no	no	Extrapulmonary	yes	no	32	140	16.3	no	19	98	yes	no						DME
54	male	37	negative	negative	Microscopy ZN and Fluorescent	Positive (1+)	yes	no	Pulmonary	yes	yes	37	148	16.8	no	28	84	yes	yes	yes	yes	yes	yes	Discharged for ambulatory DOT	DME
46	female	41	negative	positive	Chest X Ray	Clinically Diagnosed TB	no	no	Extrapulmonary	yes	no	41	150	18.2	no	18	97	yes	no						DME
50	male	63	positive	negative	CBNAAT	M.Tb. detected, Rif resistance not detected	yes	yes	Extrapulmonary	yes	no	63.2	164	23.4	no	18	98	yes	no						DME
51	male	66	negative	negative	Other		no	no	Extrapulmonary	yes	no	66	160	25.7	no	18	99	yes	no						DME
74	male	40	negative	negative	CBNAAT	M.Tb. detected, Rif resistance not detected	yes	yes	Pulmonary	yes	no	45	156	18.4	no	18	98	yes	no						DME
74	female	34	negative	negative	Other	Clinically Diagnosed TB	no	no	Pulmonary	yes	no	34	159	13.4	no	24	98	yes	yes	no					DME
68	male	72	negative	negative	Other	Clinically Diagnosed TB	no	yes	Extrapulmonary	yes	no	72	174	23.7	no	19	98	yes	no						DME
35	male	43	negative	negative	Microscopy ZN and Fluorescent	Positive (3+)	yes	no	Pulmonary	yes	no	43	162	16.3	no	19	97	yes	no						DME
53	male	42	negative	positive	Other	Clinically Diagnosed TB	no	no	Extrapulmonary	yes	yes	42	158	16.8	no	20	96	yes	no						DME
32	male	42	negative	negative	Other	Clinically Diagnosed TB	no	no	Pulmonary	yes	no	42	168	14.8	no	19	99	yes	no						DME
39	male	31	negative	positive	CBNAAT	M.Tb. detected, Rif resistance not detected	yes	yes	Pulmonary	yes	no	31	151	13.5	no	22	94	yes	yes	yes	yes	no	no		DME
18	female	48	negative	negative	CBNAAT	M.Tb. detected, Rif resistance not detected	yes	no	Pulmonary	yes	no	48	151	21	no	17	98	yes	no						DME
34	female	41	negative	positive	Microscopy ZN and Fluorescent	Positive (1+)	yes	no	Pulmonary	yes	no	41	146	19.2	no	22	97	yes	no						DME
50	male	42	negative	negative	CBNAAT	M.Tb. detected, Rif resistance not detected	yes	no	Pulmonary	yes	no	42	150	18.6	no	20	97	yes	no						DME
32	male	35	negative	negative	CBNAAT	M.Tb. detected, Rif resistance not detected	yes	no	Pulmonary	yes	yes	35	158	14	no	24	94	yes	yes	no					DME
20	male	56	negative	negative	Microscopy ZN and Fluorescent	Positive (1+)	yes	yes	Pulmonary	yes	no	56	177	17.8	no	26	99	yes	yes	no					DME
51	male	50	negative	negative	Other	Clinically Diagnosed TB	no	no	Extrapulmonary	yes	yes	50	165	18.3	no	16	98	yes	no						DME
22	female	45	negative	negative	Other	Clinically Diagnosed TB	no	no	Extrapulmonary	yes	yes	45.8	149	20.6	no	17	96	yes	no						DME
32	male	50	negative	negative	Other	Clinically Diagnosed TB	no	yes	Extrapulmonary	yes	no	50	162	19	no	19	98	yes	no						DME
40	male	43	negative	negative	Microscopy ZN and Fluorescent	Positive (2+)	yes	no	Pulmonary	yes	no	43.3	153	18.4	no	19	98	yes	no						DME
51	male	49	negative	negative	Microscopy ZN and Fluorescent	Positive (3+)	yes	no	Pulmonary	yes	no	49	158	19.6	no	22	97	yes	no						DME
38	male	39	negative	negative	Microscopy ZN and Fluorescent	Positive (SC-15)	yes	yes	Pulmonary	yes	yes	39	154	16.4	no	22	95	yes	no						DME
47	male	55	negative	negative	Microscopy ZN and Fluorescent	Positive (1+)	yes	no	Pulmonary	yes	no	55.7	163	20.9	no	18	98	yes	no						DME
37	male	50	positive	negative	CBNAAT	M.Tb. detected, Rif resistance not detected	yes	no	Pulmonary	yes	no	50.4	154	21.2	no	26	100	yes	yes	yes	yes	no	no		DME
42	female	156	negative	negative	Other	Clinically Diagnosed TB	no	no	Extrapulmonary	yes	no	37.5	165	13.7	no	24	98	yes	yes	yes	yes	no	no		DME
48	male	41	negative	negative	CBNAAT	M.Tb. detected, Rif resistance not detected	yes	no	Pulmonary	yes	yes	41	164	15.2	no	16	98	yes	no						DME
54	male	42	negative	negative	Microscopy ZN and Fluorescent	Positive (1+)	yes	no	Pulmonary	yes	no	42	149	18.9	no	20	96	yes	no						DME
53	male	53	negative	negative	CBNAAT	M.Tb. detected, Rif resistance not detected	yes	no	Pulmonary	yes	no	48	157	19.4	no	22	90	yes	yes	yes	yes	yes	no		DME
22	male	54	negative	negative	Other	Clinically Diagnosed TB	no	no	Pulmonary	yes	no	54	169	18.9	no	18	98	yes	no						DME
20	female	28	negative	positive	Chest X Ray	Clinically Diagnosed TB	no	no	Pulmonary	yes	no	28	132	16	no	20	97	yes	no						DME
65	male	55	negative	negative	Microscopy ZN and Fluorescent	Positive (2+)	yes	no	Pulmonary	yes	no	55	161	21.2	no	38	93	no	yes	yes	yes	yes	yes	Discharged for ambulatory DOT	DME
33	male	40	negative	negative	Microscopy ZN and Fluorescent	Positive (2+)	yes	no	Pulmonary	yes	no	40	154	16.8	yes	18	99	yes	no						DME
49	male	33	negative	negative	Microscopy ZN and Fluorescent	Positive (1+)	yes	no	Pulmonary	yes	no	33	158	13.2	no	22	98	yes	yes	yes	yes	no	no		DME
36	male	41	negative	negative	CBNAAT	M.Tb. detected, Rif resistance not detected	yes	no	Pulmonary	yes	yes	41	160	16	no	20	98	yes	no						DME
57	male	52	negative	positive	Microscopy ZN and Fluorescent	Positive (3+)	yes	no	Pulmonary	yes	no	52	160	20.3	no	20	98	yes	no						DME
45	male	48	negative	negative	Other	Clinically Diagnosed TB	no	no	Extrapulmonary	yes	yes	48	161	18.5	no	16	97	yes	no						DME
55	male	60	negative	negative	Other	Clinically Diagnosed TB	no	no	Extrapulmonary	yes	yes	60	148	27.3	no	18	97	no	yes	yes	yes	yes	yes	Discharged for ambulatory DOT	DME
22	male	50	negative	negative	Microscopy ZN and Fluorescent	Positive (3+)	yes	no	Pulmonary	yes	no	50	162	19	no	20	98	yes	no						DME
25	female	41	negative	negative	Other	Clinically Diagnosed TB	no	no	Extrapulmonary	yes	no	41	146	19.2	no	18	99	yes	no						DME
40	male	31	negative	negative	CBNAAT	M.Tb. detected, Rif resistance not detected	yes	no	Extrapulmonary	yes	yes	31	152	13.4	no	14	97	no	yes	yes	yes	yes	yes	Discharged for ambulatory DOT	DME
54	female		negative	negative	Other	Clinically Diagnosed TB	no	no	missing	yes	no	52	149	23.4	no	19	97	yes	no						DME
60	male	38	negative	negative	Microscopy ZN and Fluorescent	Positive (2+)	yes	no	Pulmonary	yes	yes	38	160	14.8	no	18	95	yes	no						DME
34	male	44	negative	negative	CBNAAT	M.Tb. detected, Rif resistance not detected	yes	no	Pulmonary	yes	yes	44.2	158	17.7	no	17	98	yes	no						DME
16	male	48	negative	negative	Other	Clinically Diagnosed TB	no	no	Extrapulmonary	yes	yes	48	168	17	no	17	97	yes	no						DME
45	female	45	negative	positive	CBNAAT	M.Tb. detected, Rif resistance not detected	yes	no	Pulmonary	yes	yes	45	146	21.1	no	18	95	yes	no						DME
36	male	62	negative	negative	Microscopy ZN and Fluorescent	Positive (3+)	yes	no	Pulmonary	yes	yes	62	165	22.7	no	19	98	yes	no						DME
52	female	47	negative	positive	Microscopy ZN and Fluorescent	Positive (1+)	yes	no	Pulmonary	yes	no	47	147	21.7	no	19	97	yes	no						DME
35	male	38	positive	negative	Histopathology	Clinically Diagnosed TB	no	no	Extrapulmonary	yes	no	38.8	147	17.9	no	17	96	yes	no						DME
77	male	56	negative	negative	Microscopy ZN and Fluorescent		yes	yes	Pulmonary	yes	no	56	161	21.6	no	23	99	yes	no						DME
50	male	46	negative	positive	CBNAAT	M.Tb. detected, Rif resistance not detected	yes	no	Pulmonary	yes	no	46	160	17.9	no	22	97	yes	no						DME
32	male	36	negative	negative	Microscopy ZN and Fluorescent	Positive (3+)	yes	no	Pulmonary	yes	no	36	147	16.6	no	18	98	yes	no						DME
31	male	61	negative	negative	Other	Clinically Diagnosed TB	no	no	Extrapulmonary	yes	no	61	154	25.7	no	18	99	yes	no						DME
55	male	54	negative	positive	Microscopy ZN and Fluorescent	Positive (2+)	yes	no	Pulmonary	yes	yes	53.8	162	20.4	no	21	92	yes	yes	yes	yes	yes	yes	Discharged for ambulatory DOT	DME
50	male	40	negative	negative	Microscopy ZN and Fluorescent	Positive (3+)	yes	no	Pulmonary	yes	yes	40	154	16.8	no	19	98	yes	no						DME
21	female	43	negative	negative	Other		no	no	Extrapulmonary	no															DME
26	male	39	negative	negative	Microscopy ZN and Fluorescent	Positive (1+)	yes	yes	Pulmonary	yes	no	41	152	17.7	no	22	98	yes	no						DME
26	male	45	negative	positive	Microscopy ZN and Fluorescent	Positive (2+)	yes	no	Pulmonary	yes	no	45.9	162	17.4	no	19	97	yes	no						DME
44	male	35	negative	negative	Microscopy ZN and Fluorescent	Positive (3+)	yes	yes	Pulmonary	yes	yes	35	154	14.7	no	22	96	yes	no						DME
57	male	43	negative	positive	Microscopy ZN and Fluorescent	Positive (2+)	yes	no	Pulmonary	yes	yes	42.9	162	16.3	no	24	88	yes	yes	yes	yes	yes	yes		DME
23	male	50	negative	negative	Histopathology	Clinically Diagnosed TB	no	no	Extrapulmonary	yes	no	50	155	20.8	no	19	99	yes	no						DME
50	female	75	negative	positive	CBNAAT	M.Tb. detected, Rif resistance not detected	yes	no	Pulmonary	yes	no	75	153	32	no	20	96	yes	no						DME
19	female	39	negative	negative	Histopathology	Clinically Diagnosed TB	no	no	Extrapulmonary	yes	no	39	156	16	no	18	99	yes	no						DME
50	male	68	negative	negative	Other	Clinically Diagnosed TB	no	no	Extrapulmonary	yes	yes	68	163	25.5	no	17	97	yes	no						DME
32	female	35	positive	negative	Chest X Ray	Clinically Diagnosed TB	no	yes	Extrapulmonary	yes	yes	35	154	14.7	no	20	96	yes	no						DME
48	female	67	negative	positive	Other	Clinically Diagnosed TB	no	yes	Extrapulmonary	yes	no	67	146	31.4	no	24	98	yes	no						DME
42	male	51	negative	negative	Microscopy ZN and Fluorescent	Positive (3+)	yes	no	Pulmonary	yes	no	51	159	20.1	no	18	98	yes	no						DME
80	male	60	negative	positive	Chest X Ray	Clinically Diagnosed TB	yes	no	Pulmonary	yes	yes	60	175	19.5	no	22	95	no	yes	yes	yes	yes	yes	Discharged for ambulatory DOT	DME
50	male	45	negative	negative	Other	Clinically Diagnosed TB	no	no	Extrapulmonary	yes	no	45	150	20	no	18	95	yes	no						DME
35	female	55	negative	negative	Histopathology	Clinically Diagnosed TB	no	yes	Extrapulmonary	yes	no	55.6	150	24.7	no	16	99	yes	no						DME
60	male	56	negative	positive	Microscopy ZN and Fluorescent		yes	no	Pulmonary	yes	no	56.6	157	22.9	no	17	94	yes	no						DME
23	female	49	negative	negative	CBNAAT	M.Tb. detected, Rif resistance not detected	yes	no	Pulmonary	yes	yes	49	170	16.9	no	22	95	yes	no						DME
23	female	45	negative	negative	Other	Clinically Diagnosed TB	no	no	Extrapulmonary	yes	yes	45	154	18.9	no	18	98	no	yes	yes	yes	yes	yes	Discharged for ambulatory DOT	DME
75	female	44	negative	positive	Microscopy ZN and Fluorescent	Positive (2+)	yes	no	Pulmonary	yes	no	44	150	19.5	no	20	99	yes	no						DME
26	female	68	negative	missing	Other	Clinically Diagnosed TB	no	no	Extrapulmonary	yes	yes	68	142	33.7	no	18	98	yes	no						DME
72	male	46	negative	negative	Other	Clinically Diagnosed TB	no	no	Extrapulmonary	yes	yes	46	168	16.2	no	24	94	yes	no						DME
56	male	58	negative	positive	Microscopy ZN and Fluorescent	Positive (2+)	yes	no	Pulmonary	yes	no	58	159	22.9	no	20	97	yes	no						DME
44	male	37	negative	negative	Microscopy ZN and Fluorescent	Positive (2+)	yes	no	Pulmonary	yes	no	37	157	15	no	22	96	yes	no						DME
30	male	59	negative	negative	Other	Clinically Diagnosed TB	no	no	Extrapulmonary	yes	yes	59	160	23	no	17	98	no	yes	yes	yes	yes	yes	Discharged for ambulatory DOT	DME
85	female	36	negative	negative	Other	Clinically Diagnosed TB	no	no	Extrapulmonary	yes	yes	35.9	153	15.3	no	19	97	yes	no						DME
60	female	44	negative	positive	CBNAAT	M.Tb. detected, Rif resistance not detected	yes	no	Pulmonary	yes	yes	44	151	19.2	no	20	99	yes	no						DME
27	female	58	negative	negative	Microscopy ZN and Fluorescent	Positive (1+)	yes	no	Pulmonary	yes	no	58	153	24.7	no	19	98	yes	no						DME
28	female	31	negative	negative	CBNAAT	M.Tb. detected, Rif resistance not detected	yes	yes	Pulmonary	yes	yes	31	146	14.5	no	20	96	yes	no						DME
52	male	37	negative	positive	Microscopy ZN and Fluorescent		yes	no	Pulmonary	no															DME
29	male	69	negative	positive	Microscopy ZN and Fluorescent	Positive (1+)	yes	no	Pulmonary	yes	no	69.9	168	24.7	no	16	98	yes	no						DME
49	female	66	negative	positive	Microscopy ZN and Fluorescent	Positive (1+)	yes	no	Pulmonary	yes	yes	66.2	159	26.1	no	19	96	yes	no						DME
21	female	40	negative	negative	Histopathology	Clinically Diagnosed TB	no	yes	Extrapulmonary	yes	no	51	153	21.7	no	18	97	yes	no						DME
42	male	55	negative	negative	Microscopy ZN and Fluorescent	Positive (1+)	yes	yes	Pulmonary	yes	yes	55	155	22.8	no	18	96	yes	no						DME
48	female	35	positive	negative	Chest X Ray	Clinically Diagnosed TB	no	no	Pulmonary	yes	yes	35	158	14	no	22	98	no	yes	yes	yes	yes	yes	Death	DME
56	male	45	negative	positive	Microscopy ZN and Fluorescent	Positive (1+)	yes	no	Pulmonary	yes	yes	45	146	21.1	no	18	97	yes	no						DME
75	male	58	negative	negative	CBNAAT	M.Tb. detected, Rif resistance not detected	yes	no	Pulmonary	no															DME
62	male	45	negative	negative	Other	Clinically Diagnosed TB	no	no	Extrapulmonary	yes	yes	45	169	15.7	no	19	97	yes	no						DME
55	male	64	negative	negative	Other		no	no	Extrapulmonary	yes	no	64	152	27.7	no	18	98	yes	no						DME
15	male	43	negative	negative	Other	Clinically Diagnosed TB	yes	no	Pulmonary	no															DME
54	female	36	positive	negative	CBNAAT	M.Tb. detected, Rif resistance not detected	yes	no	Pulmonary	yes	no	36.2	148	16.5	no	17	98	yes	no						DME
51	male	48	negative	positive	CBNAAT	M.Tb. detected, Rif resistance not detected	yes	no	Pulmonary	yes	no	48	152	20.7	no	18	97	yes	no						DME
70	male	50	negative	positive	Other	Clinically Diagnosed TB	no	no	Extrapulmonary	yes	yes	50	162	19	no	18	96	yes	no						DME
52	male	38	negative	negative	Microscopy ZN and Fluorescent	Positive (3+)	yes	no	Pulmonary	yes	yes	38	168	13.4	no	20	98	yes	yes	yes	yes	no	no		DME
55	male	37	negative	negative	CBNAAT	M.Tb. detected, Rif resistance not detected	yes	no	Pulmonary	yes	yes	37	150	16.4	no	22	94	yes	no						DME
39	male	68	negative	positive	Microscopy ZN and Fluorescent	Positive (1+)	yes	no	Pulmonary	yes	yes	68	170	23.5	no	22	96	yes	no						DME
27	male	43	negative	negative	Other	Clinically Diagnosed TB	yes	no	Extrapulmonary	yes	no	43	165	15.7	no	20	97	yes	no						DME
50	male	53	negative	negative	Microscopy ZN and Fluorescent	Positive (1+)	yes	no	Pulmonary	yes	yes	53	164	19.7	no	19	98	yes	no						DME
53	male	63	negative	negative	CBNAAT	M.Tb. detected, Rif resistance not detected	yes	no	Pulmonary	yes	no	63	160	24.6	no	22	97	yes	no						DME
25	male	43	negative	negative	Other		no	no	Extrapulmonary	yes	no	49	168	17.3	no	18	97	yes	no						DME
59	male	57	negative	positive	Microscopy ZN and Fluorescent	Positive (3+)	yes	no	Pulmonary	yes	yes	57	158	22.8	yes	18	98	yes	no						DME
39	male	45	negative	negative	Microscopy ZN and Fluorescent	Positive (3+)	yes	yes	Pulmonary	no															DME
24	female	70	negative	negative	Microscopy ZN and Fluorescent	Positive (3+)	yes	no	Pulmonary	yes	no	70	154	29.5	no	20	99	yes	no						DME
50	male	40	negative	negative	Microscopy ZN and Fluorescent	Positive (3+)	yes	no	Pulmonary	yes	yes	40	157	16.2	no	18	93	yes	yes	yes	yes	yes	yes	Discharged for ambulatory DOT	DME
50	female	72	negative	positive	Microscopy ZN and Fluorescent	Positive (SC-10)	yes	no	Pulmonary	yes	no	72	152	31.1	no	22	96	yes	no						DME
22	female	32	negative	negative	CBNAAT	M.Tb. detected, Rif resistance not detected	yes	no	Extrapulmonary	yes	no	32	140	16.3	no	18	99	yes	no						DME
42	female	34	positive	negative	Microscopy ZN and Fluorescent	Positive (1+)	yes	no	Pulmonary	yes	no	34	140	17.3	no	19	95	yes	no						DME
65	male	45	negative	negative	Microscopy ZN and Fluorescent	Positive (1+)	yes	no	Pulmonary	yes	yes	45	160	17.5	no	18	96	yes	no						DME
65	male	56	negative	negative	Chest X Ray	Clinically Diagnosed TB	no	no	Pulmonary	yes	yes	56	152	24.2	no	16	95	no	yes	yes	yes	yes	yes	Discharged for ambulatory DOT	DME
23	male	39	negative	negative	Microscopy ZN and Fluorescent	Positive (2+)	yes	no	Pulmonary	yes	no	39	139	20.1	no	20	98	yes	no						DME
45	male	34	negative	negative	Microscopy ZN and Fluorescent	Positive (1+)	yes	no	Pulmonary	yes	no	34	140	17.3	no	18	99	yes	no						DME
60	male	57	negative	negative	Other	Clinically Diagnosed TB	no	no	Pulmonary	yes	yes	57	158	22.8	no	22	97	yes	no						DME
68	male	66	negative	negative	Microscopy ZN and Fluorescent	Positive (SC-16)	yes	no	Pulmonary	yes	no	66	168	23.3	no	20	98	yes	no						DME
47	female	53	negative	negative	Histopathology	Clinically Diagnosed TB	no	no	Extrapulmonary	yes	yes	53	156	21.7	no	18	98	yes	no						DME
40	male		negative	missing	Other	Clinically Diagnosed TB	no	no	missing	yes	yes	80	170	27.6	no	14	98	yes	no						DME
35	male	53	positive	negative	Other	Clinically Diagnosed TB	no	no	Extrapulmonary	no															DME
52	male	37	negative	negative	Microscopy ZN and Fluorescent	Positive (3+)	yes	no	Pulmonary	yes	no	37	157	15	no	23	98	yes	no						DME
48	male	85	negative	positive	CBNAAT	M.Tb. detected, Rif resistance not detected	yes	no	Extrapulmonary	yes	yes	85	172	28.7	yes	16	97	yes	no						DME
42	male	52	negative	negative	Other	Clinically Diagnosed TB	no	no	Extrapulmonary	yes	yes	52	161	20	no	18	97	no	yes	yes	yes	yes	yes	Death	DME
59	male	51	negative	positive	Microscopy ZN and Fluorescent		yes	no	Pulmonary	yes	no	51.7	170	17.8	no	18	97	yes	no						DME
35	male	42	negative	negative	Microscopy ZN and Fluorescent	Positive (1+)	yes	no	Pulmonary	yes	no	38	170	13.1	no	26	95	yes	yes	yes	yes	yes	yes		DME
30	male	47	negative	negative	Other	Clinically Diagnosed TB	yes	no	Extrapulmonary	yes	no	47	161	18.1	no	18	99	yes	no						DME
60	male	46	negative	negative	Microscopy ZN and Fluorescent	Positive (3+)	yes	no	Pulmonary	yes	no	46	158	18.4	no	22	97	yes	no						DME
40	male	41	negative	negative	Microscopy ZN and Fluorescent	Positive (1+)	yes	no	Pulmonary	yes	no	41	158	16.4	no	22	99	yes	no						DME
45	female	34	positive	positive	CBNAAT	M.Tb. detected, Rif resistance not detected	yes	no	Pulmonary	yes	no	34	149	15.3	no	22	99	yes	no						DME
49	male	83	negative	positive	CBNAAT		yes	no	Pulmonary	yes	no	81	155	33.7	no	19	98	yes	no						DME
44	male	61	negative	negative	Other		no	no	Extrapulmonary	yes	no	61	143	29.8	no	18	97	yes	no						DME
60	male	36	negative	negative	Microscopy ZN and Fluorescent	Positive (2+)	yes	yes	Pulmonary	yes	no	36	153	15.3	no	20	96	yes	no						DME
24	male	52	negative	negative	Other		no	no	Extrapulmonary	yes	no	52	150	23.1	no	20	98	yes	no						DME
65	male	46	negative	negative	Microscopy ZN and Fluorescent	Positive (3+)	yes	no	Pulmonary	yes	no	46	151	20.1	no	19	97	yes	no						DME
18	male	48	negative	negative	Other	Clinically Diagnosed TB	no	no	Extrapulmonary	yes	yes	48	160	18.7	no	18	97	yes	no						DME
22	female	54	negative	negative	Histopathology	Clinically Diagnosed TB	no	no	Extrapulmonary	yes	no	54.1	149	24.3	no	16	98	yes	no						DME
18	male	68	negative	negative	Other	Clinically Diagnosed TB	no	no	Extrapulmonary	yes	yes	68.8	157	27.9	no	18	96	yes	no						DME
45	male	46	negative	negative	Other	Clinically Diagnosed TB	no	no	Extrapulmonary	yes	yes	46	156	18.9	no	16	98	yes	no						DME
45	female	35	positive	negative	Chest X Ray	Clinically Diagnosed TB	no	yes	Pulmonary	yes	yes	35	143	17.1	no	19	99	yes	no						DME
50	male	48	negative	negative	Other		no	no	Extrapulmonary	yes	no	48	160	18.7	no	18	99	yes	no						DME
67	male	50	negative	negative	Other	Clinically Diagnosed TB	no	no	Extrapulmonary	yes	yes	50	168	17.7	no	18	98	no	yes	yes	yes	yes	yes	Discharged for ambulatory DOT	DME
17	female	35	negative	negative	CBNAAT	M.Tb. detected, Rif resistance not detected	yes	no	Pulmonary	no															DME
22	male	45	negative	negative	Microscopy ZN and Fluorescent	Positive (2+)	yes	yes	Pulmonary	yes	no	46.8	173	15.6	no	18	99	yes	no						DME
18	female	45	negative	negative	Other	Clinically Diagnosed TB	no	no	Extrapulmonary	yes	no	45	144	21.7	no	20	99	yes	no						DME
52	male	50	positive	negative	Other	Clinically Diagnosed TB	no	no	Extrapulmonary	yes	yes	50	167	17.9	no	16	98	yes	no						DME
61	male	25	negative	negative	CBNAAT	M.Tb. detected, Rif resistance not detected	yes	yes	Pulmonary	yes	yes	25	156	10.2	no	24	97	no	yes	yes	yes	yes	yes	Discharged for ambulatory DOT	DME
58	male	66	negative	positive	Microscopy ZN and Fluorescent	Positive (3+)	yes	no	Pulmonary	yes	no	66.5	162	25.3	no	22	96	yes	no						DME
63	male	54	negative	positive	Microscopy ZN and Fluorescent	Positive (SC-12)	yes	yes	Pulmonary	yes	no	54	164	20	no	19	99	yes	no						DME
27	male	40	positive	negative	Microscopy ZN and Fluorescent	Positive (SC-15)	yes	no	Pulmonary	yes	no	49	149	22	no	18	98	yes	no						DME
65	male	47	negative	negative	Microscopy ZN and Fluorescent	Positive (3+)	yes	no	Pulmonary	yes	no	47	164	17.4	no	20	98	yes	no						DME
44	male	51	negative	positive	Other	Clinically Diagnosed TB	yes	no	Pulmonary	yes	no	51	160	19.9	no	22	96	yes	no						DME
22	male	38	negative	negative	Histopathology	Clinically Diagnosed TB	no	no	Extrapulmonary	yes	no	38	154	16	no	18	97	yes	no						DME
50	male	40	negative	negative	Other	Clinically Diagnosed TB	no	no	Extrapulmonary	yes	yes	40	155	16.6	no	18	97	no	yes	yes	yes	yes	yes	Discharged for ambulatory DOT	DME
34	female	58	negative	negative	Other	Clinically Diagnosed TB	no	no	Extrapulmonary	yes	yes	58	146	27.2	no	18	99	yes	no						DME
50	female	51	negative	negative	Other	Clinically Diagnosed TB	no	no	Extrapulmonary	yes	no	51	152	22	no	15	97	yes	no						DME
45	male	46	negative	negative	Other	Clinically Diagnosed TB	no	yes	Pulmonary	yes	yes	46	160	17.9	no	18	98	yes	no						DME
30	male	39	negative	negative	Other	Clinically Diagnosed TB	no	no	Extrapulmonary	yes	yes	39	163	14.6	no	17	97	yes	no						DME
43	female	55	negative	negative	Other	Clinically Diagnosed TB	no	no	Extrapulmonary	yes	no	55	152	23.8	no	18	99	yes	no						DME
24	female	31	negative	negative	Microscopy ZN and Fluorescent	Positive (1+)	yes	no	Pulmonary	yes	no	31	142	15.3	no	18	98	yes	no						DME
44	male	40	negative	negative	Microscopy ZN and Fluorescent	Positive (1+)	yes	no	Pulmonary	yes	no	40	164	14.8	no	20	98	yes	no						DME
52	male	52	negative	negative	Other	Clinically Diagnosed TB	no	no	Extrapulmonary	yes	yes	52.3	162	19.9	no	18	97	yes	no						DME
33	female	45	negative	negative	Microscopy ZN and Fluorescent	Positive (3+)	yes	no	Pulmonary	yes	no	45	148	20.5	no	22	98	yes	no						DME
70	male	43	negative	positive	Microscopy ZN and Fluorescent	Positive (2+)	yes	no	Pulmonary	yes	no	43	154	18.1	no	22	96	yes	no						DME
67	male	37	negative	negative	Microscopy ZN and Fluorescent	Positive (2+)	yes	yes	Pulmonary	yes	no	37	150	16.4	yes	20	98	yes	no						DME
47	male	57	negative	positive	Microscopy ZN and Fluorescent	Positive (1+)	yes	no	Pulmonary	no															DME
58	male	41	negative	negative	Microscopy ZN and Fluorescent	Positive (3+)	yes	yes	Pulmonary	yes	no	41	165	15	no	19	99	yes	no						DME
44	male	45	negative	positive	Microscopy ZN and Fluorescent	Positive (2+)	yes	yes	Pulmonary	no															DME
50	female	40	negative	negative	Other	Clinically Diagnosed TB	no	no	Extrapulmonary	yes	yes	40	150	17.7	no	16	98	yes	no						DME
34	male	42	negative	negative	Microscopy ZN and Fluorescent	Positive (1+)	yes	no	Pulmonary	yes	no	42	165	15.4	no	20	96	yes	no						DME
48	male	46	negative	negative	CBNAAT	M.Tb. detected, Rif resistance not detected	yes	no	Pulmonary	yes	yes	46	152	19.9	no	20	98	yes	no						DME
50	male	55	negative	negative	Microscopy ZN and Fluorescent	Positive (2+)	yes	no	Pulmonary	yes	yes	55	170	19	no	20	98	yes	no						DME
38	male	60	negative	negative	Histopathology	Clinically Diagnosed TB	no	no	Extrapulmonary	no															DME
34	female	40	negative	negative	Other	Clinically Diagnosed TB	no	no	Extrapulmonary	yes	yes	40.9	146	19.1	no	18	97	yes	no						DME
48	male	41	negative	negative	Microscopy ZN and Fluorescent	Positive (SC-15)	yes	no	Pulmonary	yes	no	41	157	16.6	no	20	96	yes	no						DME
60	male	44	negative	positive	CBNAAT	M.Tb. detected, Rif resistance not detected	yes	no	Pulmonary	yes	yes	44	154	18.5	no	22	96	yes	no						DME
43	female	40	negative	negative	CBNAAT	M.Tb. detected, Rif resistance not detected	yes	no	Extrapulmonary	yes	yes	40	146	18.7	no	20	98	no	yes	yes	yes	yes	yes	Discharged for ambulatory DOT	DME
40	male	47	negative	negative	Chest X Ray	Clinically Diagnosed TB	yes	no	Pulmonary	yes	no	47	162	17.9	no	22	94	yes	no						DME
40	male	36	negative	negative	Microscopy ZN and Fluorescent	Positive (3+)	yes	no	Pulmonary	yes	no	36	153	15.3	no	19	96	yes	no						DME
27	female	42	positive	negative	Other	Clinically Diagnosed TB	no	no	Extrapulmonary	yes	no	42	153	17.9	no	18	99	yes	no						DME
55	male	55	negative	negative	Other	Clinically Diagnosed TB	no	no	Extrapulmonary	yes	yes	55	154	23.1	no	18	98	no	yes	yes	yes	yes	yes	Discharged for ambulatory DOT	DME
58	male	33	negative	negative	Microscopy ZN and Fluorescent	Positive (3+)	yes	no	Pulmonary	yes	no	33	146	15.4	no	20	99	yes	no						DME
45	female	46	negative	negative	Microscopy ZN and Fluorescent	Positive (3+)	yes	no	Pulmonary	yes	no	48	149	21.6	no	17	97	yes	no						DME
52	female	40	negative	negative	Microscopy ZN and Fluorescent	Positive (3+)	yes	no	Pulmonary	yes	no	40	142	19.8	no	19	98	yes	no						DME
35	female	32	negative	negative	CBNAAT	M.Tb. detected, Rif resistance not detected	yes	yes	Pulmonary	yes	no	32	149	14.4	no	22	99	yes	no						DME
42	male	60	negative	negative	CBNAAT	M.Tb. detected, Rif resistance not detected	yes	no	Extrapulmonary	no															DME
65	male	39	negative	negative	Other		yes	no	Extrapulmonary	no															DME
45	male	31	negative	positive	Other	Clinically Diagnosed TB	no	no	Extrapulmonary	yes	yes	31.5	162	12	no	17	98	yes	yes	yes	yes	yes	yes	Discharged for ambulatory DOT	DME
50	female	45	negative	positive	CBNAAT	M.Tb. detected, Rif resistance not detected	yes	no	Pulmonary	no															DME
21	male	49	negative	negative	Histopathology	Clinically Diagnosed TB	no	no	Extrapulmonary	yes	no	49	153	20.9	no	18	99	yes	no						DME
60	male	55	negative	positive	Microscopy ZN and Fluorescent	Positive (1+)	yes	no	Pulmonary	yes	yes	55	154	23.1	no	24	98	yes	no						DME
19	male	60	negative	negative	Other	Clinically Diagnosed TB	no	no	Extrapulmonary	yes	yes	60	173	20	no	18	98	no	yes	yes	yes	yes	yes	Discharged for ambulatory DOT	DME
29	female	67	negative	negative	Other	Clinically Diagnosed TB	no	no	Extrapulmonary	no															DME
48	male	63	negative	positive	Microscopy ZN and Fluorescent	Positive (1+)	yes	yes	Pulmonary	yes	no	63	168	22.3	no	20	97	yes	no						DME
46	female	50	negative	positive	Microscopy ZN and Fluorescent	Positive (1+)	yes	no	Pulmonary	yes	yes	50.9	149	22.9	no	19	96	yes	no						DME
30	female	49	negative	negative	Other	Clinically Diagnosed TB	no	yes	Extrapulmonary	yes	no	49	154	20.6	no	18	99	yes	no						DME
53	male	46	negative	negative	Other	Clinically Diagnosed TB	no	no	Pulmonary	yes	no	46	158	18.4	no	20	98	yes	no						DME
25	male	32	negative	negative	Other	Clinically Diagnosed TB	no	no	Extrapulmonary	yes	yes	32	142	15.8	no	18	99	yes	no						DME
46	female	32	negative	negative	Histopathology	Clinically Diagnosed TB	no	yes	Extrapulmonary	yes	no	32	150	14.2	no	20	100	yes	no						DME
42	female	48	negative	negative	Other	Clinically Diagnosed TB	yes	no	Pulmonary	yes	no	48.7	152	21	no	17	97	yes	no						DME
29	male	55	negative	negative	Other	Clinically Diagnosed TB	no	no	Pulmonary	yes	no	55	158	22	no	18	96	yes	no						DME
32	male	53	negative	negative	Microscopy ZN and Fluorescent	Positive (2+)	yes	no	Pulmonary	yes	no	53.3	172	18	no	20	97	yes	no						DME
60	male	52	negative	negative	Chest X Ray	Clinically Diagnosed TB	no	yes	Extrapulmonary	yes	yes	52	168	18.4	no	18	98	yes	no						DME
47	male	44	negative	negative	Microscopy ZN and Fluorescent	Positive (1+)	yes	no	Pulmonary	yes	no	44	164	16.3	no	18	97	yes	no						DME
28	male	56	negative	negative	Other	Clinically Diagnosed TB	no	no	Extrapulmonary	yes	no	56	162	21.3	no	18	98	yes	no						DME
70	female	66	negative	positive	Microscopy ZN and Fluorescent	Positive (1+)	yes	no	Pulmonary	yes	no	66	154	27.8	no	20	97	yes	no						DME
50	male	42	negative	negative	Microscopy ZN and Fluorescent	Positive (3+)	yes	yes	Pulmonary	no															DME
46	male	33	negative	positive	Microscopy ZN and Fluorescent	Positive (1+)	yes	no	Pulmonary	yes	yes	33	160	12.8	no	19	96	yes	yes	yes	yes	yes	yes	Discharged for ambulatory DOT	DME
43	male	38	negative	negative	Microscopy ZN and Fluorescent	Positive (3+)	yes	no	Pulmonary	yes	yes	38	157	15.4	no	18	98	yes	no						DME
32	female	43	negative	negative	Microscopy ZN and Fluorescent	Positive (3+)	yes	no	Pulmonary	yes	no	43	150	19.1	no	20	98	yes	no						DME
58	female	47	negative	positive	CBNAAT	M.Tb. detected, Rif resistance not detected	yes	no	Pulmonary	yes	yes	47	158	18.8	no	22	100	yes	no						DME
43	male	49	negative	negative	Microscopy ZN and Fluorescent	Positive (2+)	yes	yes	Pulmonary	yes	no	49	156	20.1	no	22	97	yes	no						DME
61	male	56	negative	positive	Microscopy ZN and Fluorescent	Positive (1+)	yes	no	Pulmonary	yes	yes	56	154	23.6	no	18	98	yes	no						DME
30	female	46	negative	negative	Other		no	yes	Extrapulmonary	yes	no	46	160	17.9	no	18	99	yes	no						DME
56	male	60	negative	positive	Other	Clinically Diagnosed TB	no	yes	Extrapulmonary	yes	yes	60	160	23.4	no	20	95	yes	no						DME
80	female	53	negative	negative	Other	Clinically Diagnosed TB	no	no	Extrapulmonary	yes	yes	53	138	27.8	no	20	98	yes	no						DME
37	male	42	negative	negative	Chest X Ray	Clinically Diagnosed TB	yes	no	Pulmonary	yes	no	42.8	152	18.5	no	19	97	yes	no						DME
42	female	49	negative	positive	Microscopy ZN and Fluorescent	Positive (1+)	yes	no	Pulmonary	yes	no	49	145	23.3	no	19	99	yes	no						DME
18	female	32	negative	negative	CBNAAT	M.Tb. detected, Rif resistance not detected	yes	yes	Pulmonary	no															DME
55	male	68	negative	positive	CBNAAT	M.Tb. detected, Rif resistance not detected	yes	no	Pulmonary	yes	yes	68	168	24	yes	20	98	yes	no						DME
45	male	74	negative	positive	Other	Clinically Diagnosed TB	yes	no	Pulmonary	yes	no	74	170	25.6	no	18	97	yes	no						DME
33	female	40	negative	negative	Chest X Ray	Clinically Diagnosed TB	no	no	Extrapulmonary	yes	no	40	153	17	no	19	96	yes	no						DME
83	male	54	negative	positive	Microscopy ZN and Fluorescent	Positive (1+)	yes	no	Pulmonary	yes	yes	54	147	24.9	no	16	96	yes	no						DME
27	male	53	negative	negative	Microscopy ZN and Fluorescent	Positive (1+)	yes	no	Pulmonary	yes	yes	53	167	19	no	22	98	yes	no						DME
40	male	59	negative	negative	Other	Clinically Diagnosed TB	no	no	Extrapulmonary	yes	yes	59	162	22.4	no	20	98	yes	no						DME
37	male	47	negative	negative	Microscopy ZN and Fluorescent	Positive (1+)	yes	no	Pulmonary	yes	no	37	165	13.5	no	16	97	yes	yes	yes	no	no	no		DME
19	female	31	negative	negative	CBNAAT	M.Tb. detected, Rif resistance not detected	yes	no	Pulmonary	yes	no	31	146	14.5	no	20	97	yes	no						DME
51	male	50	negative	negative	Other	Clinically Diagnosed TB	no	no	Extrapulmonary	yes	yes	50	160	19.5	no	20	97	no	yes	yes	yes	yes	yes	Discharged for ambulatory DOT	DME
22	male	37	negative	negative	Microscopy ZN and Fluorescent	Positive (1+)	yes	no	Pulmonary	yes	no	37	152	16	no	16	98	yes	no						DME
44	male	57	negative	positive	CBNAAT	M.Tb. detected, Rif resistance not detected	yes	no	Pulmonary	no															DME
15	female	40	negative	negative	CBNAAT	M.Tb. detected, Rif resistance not detected	yes	no	Pulmonary	no															DME
45	male	49	negative	positive	Microscopy ZN and Fluorescent	Positive (1+)	yes	no	Pulmonary	yes	no	49	147	22.6	no	18	97	yes	no						DME
53	male	45	negative	positive	Microscopy ZN and Fluorescent	Positive (2+)	yes	no	Pulmonary	yes	no	45	155	18.7	no	24	95	yes	no						DME
38	male	55	negative	negative	Microscopy ZN and Fluorescent	Positive (2+)	yes	no	Pulmonary	yes	no	55	172	18.5	no	20	96	yes	no						DME
58	male	40	negative	negative	Microscopy ZN and Fluorescent		yes	no	Pulmonary	yes	yes	40	156	16.4	no	23	94	yes	no						DME
37	male	50	positive	negative	Other	Clinically Diagnosed TB	no	no	Extrapulmonary	yes	no	50	162	19	no	18	98	yes	no						DME
24	male	63	negative	negative	Other	Clinically Diagnosed TB	no	yes	Extrapulmonary	yes	no	63	169	22	no	16	99	yes	no						DME
19	male	49	negative	negative	Microscopy ZN and Fluorescent	Positive (1+)	yes	no	Pulmonary	yes	no	49	165	17.9	no	19	100	yes	no						DME
34	male	58	negative	negative	Microscopy ZN and Fluorescent	Positive (3+)	yes	no	Pulmonary	yes	no	50	160	19.5	no	22	96	yes	no						DME
38	male	38	negative	negative	Other	Clinically Diagnosed TB	no	no	Pulmonary	yes	no	38	159	15	no	24	96	yes	no						DME
45	male	79	negative	positive	Other	Clinically Diagnosed TB	no	no	Extrapulmonary	yes	yes	79.3	162	30.2	no	15	98	yes	no						DME
57	male	54	negative	positive	Microscopy ZN and Fluorescent	Positive (3+)	yes	no	Pulmonary	yes	no	54.9	164	20.4	no	18	96	yes	no						DME
60	male	45	negative	positive	Microscopy ZN and Fluorescent	Positive (2+)	yes	no	Pulmonary	yes	yes	45	159	17.7	no	22	95	no	yes	yes	yes	yes	yes	Discharged for ambulatory DOT	DME
62	male	45	negative	negative	Other	Clinically Diagnosed TB	no	no	Extrapulmonary	yes	yes	45	172	15.2	no	16	99	yes	no						DME
35	male	55	negative	negative	Other	Clinically Diagnosed TB	no	no	Extrapulmonary	yes	yes	55	168	19.4	no	16	97	no	yes	yes	yes	yes	yes	Death	DME
20	male	55	negative	negative	Other	Clinically Diagnosed TB	no	no	Extrapulmonary	yes	no	55	159	21.7	no	18	99	yes	no						DME
35	male	65	negative	negative	Other	Clinically Diagnosed TB	no	no	Extrapulmonary	yes	yes	65	165	23.8	no	16	96	no	yes	yes	yes	yes	yes		DME
67	male	45	negative	negative	CBNAAT	M.Tb. detected, Rif resistance not detected	yes	yes	Pulmonary	yes	yes	45	170	15.5	no	22	97	yes	no						DME
54	male		negative	negative	CBNAAT	M.Tb. detected, Rif resistance detected	yes	yes	missing	no															DME
55	female	62	negative	negative	Other	Clinically Diagnosed TB	no	no	Extrapulmonary	yes	yes	62	142	30.7	no	18	99	yes	no						DME
35	male	52	negative	negative	CBNAAT	M.Tb. detected, Rif resistance not detected	yes	no	Pulmonary	yes	no	52	172	17.5	no	22	99	yes	no						DME
26	female	44	negative	negative	Microscopy ZN and Fluorescent	Positive (1+)	yes	no	Pulmonary	yes	no	44	161	16.9	no	18	99	yes	no						DME
65	male	45	negative	negative	Microscopy ZN and Fluorescent	Positive (1+)	yes	no	Pulmonary	yes	yes	45	163	16.9	no	18	95	yes	no						DMS
54	male	60	negative	negative	Microscopy ZN and Fluorescent	Positive (2+)	yes	yes	Pulmonary	yes	no	60	178	18.9	no	20	96	yes	no						DMS
35	male	55	negative	positive	Microscopy ZN and Fluorescent	Positive (SC-4)	yes	yes	Pulmonary	no															DMS
78	male	49	negative	positive	Microscopy ZN and Fluorescent	Positive (2+)	yes	no	Pulmonary	yes	yes	49	170	16.9	no	24	94	yes	no						DMS
66	female	51	negative	negative	Microscopy ZN and Fluorescent	Positive (1+)	yes	no	Pulmonary	yes	yes	51	159	20.1	no	22	95	yes	no						DMS
74	male	48	negative	negative	Microscopy ZN and Fluorescent	Positive (1+)	yes	no	Pulmonary	yes	no	48	170	16.6	no	22	94	yes	no						DMS
68	male	47	negative	negative	Microscopy ZN and Fluorescent	Positive (SC-4)	yes	no	Pulmonary	yes	no	47	163	17.6	no	20	97	yes	no						DMS
56	male	47	negative	positive	Microscopy ZN and Fluorescent	Positive (SC-10)	yes	no	Pulmonary	no															DPH
60	male	52	negative	positive	Microscopy ZN and Fluorescent	Positive (2+)	yes	no	Pulmonary	yes	no	52.2	151	22.8	no	24	98	no	yes	yes	yes	no	no		DPH
52	male	35	negative	negative	Microscopy ZN and Fluorescent	Positive (1+)	yes	no	Pulmonary	yes	no	35.2	151	15.4	no	32	99	yes	yes	yes	yes	yes	no		DPH
55	male	50	negative	negative	Microscopy ZN and Fluorescent	Positive (2+)	yes	no	Pulmonary	no															DPH
62	male	52	negative	positive	Microscopy ZN and Fluorescent	Positive (1+)	yes	no	Pulmonary	no															DPH
24	male	59	negative	negative	Microscopy ZN and Fluorescent	Positive (2+)	yes	no	Pulmonary	yes	no	59.2	162	22.5	no	24	99	yes	no						DPH
60	male	38	negative	positive	Microscopy ZN and Fluorescent	Positive (1+)	yes	no	Pulmonary	yes	no	38.5	168	13.6	yes	18	98	yes	yes	yes	yes	yes	yes	Death	DPH
42	male	45	negative	negative	Chest X Ray	Clinically Diagnosed TB	no	no	Pulmonary	yes	no	45	155	18.7	no	20	99	yes	no						DMS
42	male	50	unknown	missing	Chest X Ray	Clinically Diagnosed TB	no	no	Pulmonary	no															DMS
58	male	70	negative	negative	Chest X Ray	Clinically Diagnosed TB	no	no	Pulmonary	yes	no	70	160	27.3	no	20	99	yes	no						DMS
50	female	42	negative	negative	Chest X Ray	Clinically Diagnosed TB	no	no	Pulmonary	no															DMS
58	male	68	negative	negative	Other	Clinically Diagnosed TB	no	no	Extrapulmonary	yes	no	68	150	30.2	no	20	97	yes	no						DMS
23	female	32	negative	negative	CBNAAT	M.Tb. detected, Rif resistance not detected	yes	no	Pulmonary	yes	no	32	155	13.3	no	16	99	yes	yes	yes	yes	yes	yes	Discharged for ambulatory DOT	DMS
21	female	40	negative	negative	Microscopy ZN and Fluorescent	Positive (1+)	yes	no	Pulmonary	yes	no	40	153	17	no	20	99	yes	no						DMS
79	male	41	negative	negative	Chest X Ray	Clinically Diagnosed TB	no	no	Extrapulmonary	yes	no	41	156	16.8	no	20	96	yes	no						DMS
52	male	53	negative	negative	Microscopy ZN and Fluorescent	Positive (2+)	yes	no	Pulmonary	yes	no	53	160	20.7	no	20	99	yes	no						DMS
18	female	45	negative	negative	Trunat (MTB) & Trunat (MTB-RIF)	M.Tb. detected	yes	no	Pulmonary	no															DMS
21	female	42	negative	negative	Other	Clinically Diagnosed TB	no	no	Extrapulmonary	yes	no	42	135	23	no	16	99	yes	no						DMS
50	male	38	negative	positive	Microscopy ZN and Fluorescent	Positive (1+)	yes	no	Pulmonary	yes	no	38	150	16.8	no	20	98	yes	no						DMS
55	male	45	negative	negative	Chest X Ray	Clinically Diagnosed TB	no	no	Pulmonary	no															DMS
43	male	49	negative	negative	Chest X Ray	Clinically Diagnosed TB	no	no	Pulmonary	yes	no	49	163	18.4	no	20	99	yes	no						DMS
40	male	60	negative	negative	Microscopy ZN and Fluorescent	Positive (2+)	yes	no	Pulmonary	yes	no	60	167	21.5	no	20	99	yes	no						DMS
34	male	34	negative	negative	Microscopy ZN and Fluorescent	Positive (1+)	yes	no	Pulmonary	yes	yes	34	155	14.1	no	20	96	yes	no						DMS
57	male	38	negative	negative	Microscopy ZN and Fluorescent	Positive (2+)	yes	yes	Pulmonary	yes	yes	38	155	15.8	no	20	99	yes	no						DMS
65	male	40	negative	negative	Microscopy ZN and Fluorescent	Positive (1+)	yes	no	Pulmonary	yes	yes	40	149	18	no	20	96	no	yes	yes	yes	yes	yes	Discharged for ambulatory DOT	DMS
42	female	48	negative	negative	CBNAAT	M.Tb. detected, Rif resistance not detected	yes	no	Pulmonary	yes	no	46	168	16.2	no	19	99	yes	no						DMS
62	male	34	negative	negative	Microscopy ZN and Fluorescent	Positive (1+)	yes	no	Pulmonary	yes	no	34	142	16.8	no	20	98	yes	no						DMS
60	male	58	negative	negative	Other	Clinically Diagnosed TB	no	no	Pulmonary	yes	no	58	156	23.8	no	20	99	yes	no						DMS
18	female	26	negative	negative	Trunat (MTB) & Trunat (MTB-RIF)	M.Tb. detected	yes	no	Pulmonary	yes	no	26	134	14.4	no	19	99	yes	no						DMS
55	male	33	negative	negative	Chest X Ray	Clinically Diagnosed TB	no	no	Pulmonary	yes	yes	33	165	12.1	no	20	99	yes	yes	yes	yes	yes	yes		DMS
45	male	57	negative	positive	CBNAAT	M.Tb. detected, Rif resistance not detected	yes	no	Pulmonary	yes	no	57	174	18.8	no	18	99	yes	no						DMS
35	male	48	positive	positive	CBNAAT	M.Tb. detected, Rif resistance not detected	yes	no	Pulmonary	no															DMS
43	male	37	negative	negative	Microscopy ZN and Fluorescent	Positive (1+)	yes	no	Pulmonary	yes	no	37	152	16	no	20	99	yes	no						DMS
50	male	46	negative	positive	Trunat (MTB) & Trunat (MTB-RIF)	M.Tb. detected	yes	no	Pulmonary	yes	no	46	155	19.1	no	20	99	yes	no						DMS
40	male	51	negative	negative	Microscopy ZN and Fluorescent	Positive (1+)	yes	no	Pulmonary	yes	no	51	161	19.6	no	17	99	yes	no						DMS
22	female	63	negative	negative	Other	Clinically Diagnosed TB	no	no	Extrapulmonary	yes	no	63	144	30.3	no	17	99	yes	no						DMS
45	female	45	positive	negative	Trunat (MTB) & Trunat (MTB-RIF)	M.Tb. detected	yes	no	Pulmonary	no															DMS
60	male	48	negative	negative	Chest X Ray	Clinically Diagnosed TB	no	no	Pulmonary	yes	no	48	155	19.9	no	20	99	yes	no						DMS
59	male	54	negative	positive	Trunat (MTB) & Trunat (MTB-RIF)	M.Tb. detected	yes	no	Pulmonary	yes	no	54	147	24.9	no	20	99	yes	no						DMS
51	male	48	negative	negative	Trunat (MTB) & Trunat (MTB-RIF)	M.Tb. detected	yes	no	Pulmonary	yes	no	48	155	19.9	no	20	99	yes	no						DMS
32	female	54	negative	negative	CBNAAT		yes	no	Pulmonary	yes	no	54	147	24.9	no	20	99	yes	no						DMS
39	female	41	negative	positive	CBNAAT	M.Tb. detected, Rif resistance not detected	yes	no	Pulmonary	yes	no	40	165	14.6	no	18	98	yes	no						DMS
32	male		negative	missing	CBNAAT	M.Tb. detected, Rif resistance not detected	yes	no	missing	no															DMS
46	male	46	negative	negative	Trunat (MTB) & Trunat (MTB-RIF)	M.Tb. detected	yes	no	Extrapulmonary	yes	no	46	160	17.9	no	20	99	yes	no						DMS
41	male	42	negative	negative	CBNAAT	M.Tb. detected, Rif resistance not detected	yes	yes	Pulmonary	yes	no	42	161	16.2	no	20	99	yes	no						DMS
30	male	25	negative	negative	Microscopy ZN and Fluorescent	Positive (1+)	yes	no	Pulmonary	no															DMS
53	male	46	negative	negative	Microscopy ZN and Fluorescent		yes	yes	Pulmonary	yes	no	46	156	18.9	no	20	99	yes	no						DMS
40	female	45	negative	negative	Microscopy ZN and Fluorescent	Positive (1+)	yes	no	Pulmonary	yes	no	45	155	18.7	no	20	99	yes	no						DMS
50	male	73	negative	positive	Microscopy ZN and Fluorescent	Positive (1+)	yes	no	Pulmonary	yes	no	73	173	24.3	no	20	99	yes	no						DMS
24	male	54	positive	negative	Other		no	no	Extrapulmonary	no															DMS
70	male	43	negative	negative	Trunat (MTB) & Trunat (MTB-RIF)	M.Tb. detected	yes	no	Pulmonary	yes	yes	43	147	19.8	no	20	99	yes	no						DMS
60	male	37	negative	positive	Trunat (MTB) & Trunat (MTB-RIF)	M.Tb. detected	yes	no	Pulmonary	yes	no	37	140	18.8	no	20	99	yes	no						DMS
60	male	39	negative	negative	Microscopy ZN and Fluorescent	Positive (2+)	yes	no	Pulmonary	yes	no	39	145	18.5	no	20	99	yes	no						DMS
58	male	162	negative	negative	Microscopy ZN and Fluorescent	Positive (2+)	yes	no	Pulmonary	yes	no	54	162	20.5	no	20	98	yes	no						DMS
42	male	43	negative	positive	Chest X Ray	Clinically Diagnosed TB	no	no	Pulmonary	no															DMS
60	male	56	negative	positive	Chest X Ray	Clinically Diagnosed TB	no	no	Pulmonary	yes	no	56	162	21.3	no	20	99	yes	no						DMS
50	male	52	negative	positive	Trunat (MTB) & Trunat (MTB-RIF)	M.Tb. detected	yes	no	Pulmonary	no															DMS
22	male	161	negative	negative	Trunat (MTB) & Trunat (MTB-RIF)	M.Tb. detected	yes	no	Pulmonary	yes	no	45	161	17.3	no	20	99	yes	no						DMS
21	male	37	negative	negative	Microscopy ZN and Fluorescent	Positive	yes	yes	Pulmonary	yes	no	37	155	15.4	no	20	99	yes	no						DMS
43	male	48	negative	negative	Chest X Ray	Clinically Diagnosed TB	no	no	Extrapulmonary	yes	no	48	152	20.7	no	20	99	yes	no						DMS
60	male	50	negative	negative	Microscopy ZN and Fluorescent	Positive (1+)	yes	no	Pulmonary	yes	no	50	160	19.5	no	20	99	yes	no						DMS
58	male	54	negative	negative	Microscopy ZN and Fluorescent	Positive (1+)	yes	no	Pulmonary	yes	no	54	160	21	no	20	99	yes	no						DMS
41	male	153	negative	negative	Other	Clinically Diagnosed TB	yes	no	Extrapulmonary	yes	yes	46	153	19.6	no	20	99	yes	no						DMS
42	male	52	positive	negative	CBNAAT	M.Tb. detected, Rif resistance not detected	yes	no	Pulmonary	no															DMS
25	female	37	negative	negative	Other	Clinically Diagnosed TB	no	no	Pulmonary	yes	no	37	154	15.6	no	20	99	yes	no						DMS
50	male	30	negative	negative	Trunat (MTB) & Trunat (MTB-RIF)	M.Tb. detected	yes	no	Pulmonary	yes	yes	30	143	14.6	no	20	99	yes	no						DMS
50	female		negative	missing	CBNAAT	M.Tb. detected, Rif resistance not detected	yes	no	missing	no															DMS
45	male	34	negative	positive	Microscopy ZN and Fluorescent	Positive (1+)	yes	yes	Pulmonary	yes	no	34	141	17.1	no	20	99	yes	no						DMS
35	male	39	negative	positive	Microscopy ZN and Fluorescent	Positive (1+)	yes	no	Pulmonary	yes	no	39	154	16.4	no	20	99	yes	no						DMS
35	male	46	negative	negative	Other	Clinically Diagnosed TB	no	no	Extrapulmonary	yes	no	46	156	18.9	no	20	99	yes	no						DMS
60	male	45	negative	negative	CBNAAT	M.Tb. detected, Rif resistance not detected	yes	no	Pulmonary	yes	no	46	170	15.9	no	18	98	yes	no						DMS
67	male	49	negative	positive	Trunat (MTB) & Trunat (MTB-RIF)	M.Tb. detected	yes	no	Pulmonary	yes	no	49	136	26.4	no	20	99	yes	no						DMS
24	male	44	negative	negative	Other	Clinically Diagnosed TB	no	no	Extrapulmonary	yes	no	44	148	20	no	20	99	yes	no						DMS
29	male	37	negative	negative	Microscopy ZN and Fluorescent	Positive (1+)	yes	no	Pulmonary	yes	no	37	152	16	no	20	99	yes	no						DMS
50	male	59	negative	missing	CBNAAT	M.Tb. detected, Rif resistance not detected	yes	no	Pulmonary	yes	no	59	169	20.6	no	18	99	yes	no						DMS
76	female	42	negative	negative	Microscopy ZN and Fluorescent	Positive (1+)	yes	no	Pulmonary	yes	no	42	155	17.4	no	22	99	yes	no						DMS
52	male	49	negative	negative	Microscopy ZN and Fluorescent	Positive (2+)	yes	no	Pulmonary	yes	no	49	149	22	no	20	99	yes	no						DMS
17	female	39	negative	negative	Microscopy ZN and Fluorescent	Positive (1+)	yes	no	Pulmonary	yes	no	39	140	19.8	no	20	99	yes	no						DMS
45	female	54	negative	negative	Other	Clinically Diagnosed TB	no	no	Extrapulmonary	yes	no	54	162	20.5	no	20	99	yes	no						DMS
28	female	29	negative	negative	Microscopy ZN and Fluorescent	Positive (3+)	yes	no	Pulmonary	yes	no	29	143	14.1	no	20	98	yes	no						DMS
61	male	34	negative	positive	Microscopy ZN and Fluorescent	Positive (SC-12)	yes	no	Pulmonary	yes	no	34	145	16.1	no	20	99	yes	no						DMS
29	female	49	negative	negative	Other	Clinically Diagnosed TB	no	no	Extrapulmonary	yes	no	49	145	23.3	no	20	98	yes	no						DMS
24	female	53	negative	negative	Microscopy ZN and Fluorescent	Positive (1+)	yes	no	Pulmonary	yes	no	53	140	27	no	18	99	yes	no						DMS
41	male	32	negative	negative	CBNAAT	M.Tb. detected, Rif resistance not detected	yes	yes	Pulmonary	yes	yes	32	153	13.6	no	20	98	yes	yes	yes	yes	yes	yes		DMS
40	male	55	negative	positive	Trunat (MTB) & Trunat (MTB-RIF)	M.Tb. detected	yes	yes	Pulmonary	yes	no	55	152	23.8	no	22	97	yes	no						DMS
37	male	40	negative	positive	Microscopy ZN and Fluorescent	Positive (1+)	yes	no	Pulmonary	yes	no	40	151	17.5	no	20	96	yes	no						DMS
51	male	40	negative	negative	Microscopy ZN and Fluorescent		yes	yes	Pulmonary	yes	yes	40	160	15.6	no	20	99	yes	no						DMS
67	male	54	negative	positive	Trunat (MTB) & Trunat (MTB-RIF)	M.Tb. detected	yes	no	Pulmonary	yes	no	54	153	23	no	20	99	yes	no						DMS
79	male	42	negative	positive	Microscopy ZN and Fluorescent	Positive (2+)	yes	no	Pulmonary	no															DMS
60	male	28	positive	negative	Chest X Ray	Clinically Diagnosed TB	no	no	Pulmonary	yes	yes	28	143	13.6	no	18	98	no	yes	yes	yes	yes			DMS
51	male	30	negative	positive	Trunat (MTB) & Trunat (MTB-RIF)	M.Tb. detected	yes	no	Pulmonary	yes	yes	30	140	15.3	no	20	98	yes	no						DMS
32	male	49	negative	negative	Microscopy ZN and Fluorescent	Positive (1+)	yes	no	Pulmonary	yes	no	49	152	21.2	no	20	99	yes	no						DMS
46	male	40	negative	negative	Microscopy ZN and Fluorescent	Positive (1+)	yes	no	Pulmonary	yes	no	40	155	16.6	no	20	95	yes	no						DMS
60	male	31	negative	positive	Microscopy ZN and Fluorescent	Positive (1+)	yes	no	Pulmonary	yes	no	31	146	14.5	no	17	99	yes	no						DMS
57	male	61	negative	positive	Microscopy ZN and Fluorescent	Positive (1+)	yes	no	Pulmonary	yes	no	61	172	20.6	no	20	99	yes	no						DMS
58	male	38	negative	negative	Chest X Ray	Clinically Diagnosed TB	no	no	Pulmonary	yes	yes	38	161	14.6	no	20	99	yes	no						DMS
50	female	55	negative	negative	Other	Clinically Diagnosed TB	no	no	Extrapulmonary	yes	no	55	143	26.8	no	20	99	yes	no						DMS
26	female	42	negative	negative	Microscopy ZN and Fluorescent	Positive (1+)	yes	no	Pulmonary	yes	no	42	143	20.5	no	16	99	yes	no						DMS
40	male	60	negative	negative	Trunat (MTB) & Trunat (MTB-RIF)	M.Tb. detected	yes	no	Pulmonary	yes	no	60	160	23.4	no	20	98	yes	no						DMS
48	male	66	negative	positive	Other	Clinically Diagnosed TB	yes	no	Extrapulmonary	yes	no	66	156	27.1	no	20	99	yes	no						DMS
31	male	49	negative	negative	CBNAAT		yes	no	Pulmonary	yes	no	49	163	18.4	no	16	99	yes	no						DMS
60	male	53	negative	positive	Microscopy ZN and Fluorescent	Positive (2+)	yes	no	Pulmonary	yes	no	53	152	22.9	no	17	99	yes	no						DMS
35	male	51	negative	positive	Microscopy ZN and Fluorescent	Positive (1+)	yes	yes	Pulmonary	yes	no	51	161	19.6	no	20	99	yes	no						DMS
60	male	34	negative	negative	Microscopy ZN and Fluorescent	Positive (3+)	yes	yes	Pulmonary	yes	no	34	135	18.6	no	20	99	yes	no						DMS
65	male		unknown	missing	Trunat (MTB) & Trunat (MTB-RIF)	M.Tb. detected	yes	no	missing	no															DMS
15	female	35	negative	negative	CBNAAT	M.Tb. detected, Rif resistance not detected	yes	no	Pulmonary	no															DMS
36	male	140	negative	negative	Other	Clinically Diagnosed TB	no	no	Extrapulmonary	yes	no	50	140	25.5	no	20	98	yes	no						DMS
40	male	37	negative	negative	Microscopy ZN and Fluorescent	Positive (1+)	yes	no	Pulmonary	yes	yes	37	154	15.6	no	20	99	yes	no						DMS
75	male	52	negative	negative	Trunat (MTB) & Trunat (MTB-RIF)	M.Tb. detected	yes	no	Pulmonary	yes	no	52	158	20.8	no	20	98	yes	no						DMS
43	male	34	negative	negative	Microscopy ZN and Fluorescent	Positive (1+)	yes	no	Pulmonary	yes	no	34	147	15.7	no	20	98	yes	no						DMS
35	female	46	negative	negative	Trunat (MTB) & Trunat (MTB-RIF)	M.Tb. detected	yes	no	Pulmonary	yes	no	46	156	18.9	no	20	99	yes	no						DMS
45	male	34	negative	positive	Trunat (MTB) & Trunat (MTB-RIF)	M.Tb. detected	yes	no	Pulmonary	yes	yes	34	156	13.9	yes	20	96	no	yes	yes	yes	yes	no		DMS
31	female	47	negative	negative	CBNAAT	M.Tb. detected, Rif resistance not detected	yes	no	Pulmonary	no															DMS
50	male	59	positive	negative	CBNAAT	M.Tb. detected, Rif resistance not detected	yes	no	Pulmonary	yes	no	59	157	23.9	no	18	99	yes	no						DMS
60	female		negative	negative	Microscopy ZN and Fluorescent	Positive (1+)	yes	no	missing	no															DMS
35	male	42	negative	negative	Other	Clinically Diagnosed TB	no	no	Extrapulmonary	yes	no	42	157	17	no	15	99	yes	no						DMS
70	female	40	negative	negative	Microscopy ZN and Fluorescent	Positive (1+)	yes	yes	Pulmonary	yes	no	28	139	14.4	no	16	99	yes	no						DMS
42	female	55	negative	unknown	Other	Clinically Diagnosed TB	no	no	Extrapulmonary	yes	no	55	135	30.1	no	17	99	yes	no						DMS
40	male	39	negative	negative	Microscopy ZN and Fluorescent	Positive (1+)	yes	no	Pulmonary	yes	no	39	146	18.2	no	20	99	yes	no						DMS
50	male	155	negative	negative	Trunat (MTB) & Trunat (MTB-RIF)	M.Tb. detected	yes	no	Pulmonary	yes	yes	33	154	13.9	no	20	96	no	yes	yes	yes	yes	yes		DMS
40	male	45	negative	negative	Microscopy ZN and Fluorescent	Positive (2+)	yes	no	Pulmonary	yes	no	45	152	19.4	no	20	99	yes	no						DMS
38	male	51	negative	positive	Trunat (MTB) & Trunat (MTB-RIF)	M.Tb. detected	yes	no	Pulmonary	yes	no	51	156	20.9	no	20	99	yes	no						DMS
65	male	48	negative	negative	Microscopy ZN and Fluorescent	Positive (1+)	yes	no	Pulmonary	yes	no	48	162	18.2	no	16	99	yes	no						DMS
57	male	55	negative	negative	Trunat (MTB) & Trunat (MTB-RIF)	M.Tb. detected	yes	no	Pulmonary	yes	no	55	147	25.4	no	20	99	yes	no						DMS
36	female	43	negative	negative	Chest X Ray	Clinically Diagnosed TB	no	no	Pulmonary	no															DMS
15	female	34	negative	negative	Microscopy ZN and Fluorescent	Positive (1+)	yes	no	Pulmonary	no															DMS
65	male	55	negative	positive	Microscopy ZN and Fluorescent	Positive (1+)	yes	no	Pulmonary	yes	no	55	145	26.1	no	16	99	yes	no						DMS
60	male	52	negative	positive	Trunat (MTB) & Trunat (MTB-RIF)	M.Tb. detected	yes	no	Pulmonary	yes	no	52	149	23.4	no	20	99	yes	no						DMS
31	female	32	negative	negative	Chest X Ray	Clinically Diagnosed TB	no	no	Pulmonary	yes	no	32	140	16.3	no	20	99	yes	no						DMS
62	male	55	negative	negative	CBNAAT	M.Tb. detected, Rif resistance not detected	yes	no	Pulmonary	yes	no	57	175	18.6	no	19	99	yes	no						DMS
40	male	56	negative	negative	Chest X Ray	Clinically Diagnosed TB	no	no	Extrapulmonary	yes	no	56	158	22.4	no	20	99	yes	no						DMS
45	male	51	negative	positive	Microscopy ZN and Fluorescent	Positive (1+)	yes	no	Pulmonary	yes	no	51	162	19.4	no	20	99	yes	no						DMS
48	female	61	negative	positive	Microscopy ZN and Fluorescent	Positive (2+)	yes	no	Pulmonary	yes	no	61	159	24.1	no	20	99	yes	no						DMS
30	female	34	negative	negative	Chest X Ray	Clinically Diagnosed TB	no	no	Pulmonary	yes	no	34	145	16.1	no	20	99	yes	no						DMS
20	female	53	negative	negative	Microscopy ZN and Fluorescent	Positive (1+)	yes	no	Pulmonary	yes	yes	53	156	21.7	no	20	99	yes	no						DMS
50	male	42	negative	negative	Microscopy ZN and Fluorescent	Positive (1+)	yes	no	Pulmonary	yes	no	42	160	16.4	no	20	98	yes	no						DMS
70	male	43	negative	positive	Other	Clinically Diagnosed TB	no	no	Extrapulmonary	yes	no	43	154	18.1	no	20	98	yes	no						DMS
45	female	66	negative	negative	Other	Clinically Diagnosed TB	no	no	Extrapulmonary	no															DMS
39	male	60	negative	positive	Microscopy ZN and Fluorescent	Positive (1+)	yes	no	Pulmonary	yes	no	60	155	24.9	no	20	99	yes	no						DMS
60	male	54	negative	unknown	CBNAAT	M.Tb. detected, Rif resistance detected	yes	no	Pulmonary	no															DMS
66	male	48	negative	positive	Microscopy ZN and Fluorescent	Positive (1+)	yes	no	Pulmonary	yes	no	48	145	22.8	no	17	99	yes	no						DMS
58	male	35	positive	negative	Trunat (MTB) & Trunat (MTB-RIF)	M.Tb. detected	yes	no	Pulmonary	no															DMS
40	male		negative	missing	CBNAAT	M.Tb. detected, Rif resistance not detected	yes	no	missing	no															DMS
23	female	34	negative	negative	Chest X Ray	Clinically Diagnosed TB	no	no	Extrapulmonary	yes	no	34	140	17.3	no	20	96	yes	no						DMS
62	male	45	negative	negative	Microscopy ZN and Fluorescent	Positive (2+)	yes	no	Pulmonary	yes	no	45	162	17.1	no	18	99	yes	no						DMS
55	female	57	negative	positive	Trunat (MTB) & Trunat (MTB-RIF)	M.Tb. detected	yes	no	Pulmonary	yes	no	57	163	21.4	no	19	98	yes	no						DMS
40	male	34	negative	negative	Microscopy ZN and Fluorescent	Positive (3+)	yes	yes	Pulmonary	yes	yes	34	160	13.2	no	20	97	yes	yes	yes	yes	yes	yes	Discharged for ambulatory DOT	DMS
55	male	34	negative	negative	Other	Clinically Diagnosed TB	no	no	Extrapulmonary	yes	yes	34	145	16.1	no	18	99	yes	no						DMS
58	male	44	negative	positive	Microscopy ZN and Fluorescent	Positive (2+)	yes	no	Pulmonary	yes	no	44	155	18.3	no	20	99	yes	no						DMS
25	female	36	negative	negative	CBNAAT	M.Tb. detected, Rif resistance not detected	yes	no	Pulmonary	yes	no	36	153	15.3	no	16	99	yes	no						DMS
19	male	80	negative	negative	Trunat (MTB) & Trunat (MTB-RIF)	M.Tb. detected, Rif resistance not detected	yes	no	Pulmonary	yes	no	43	142	21.3	no	20	98	yes	no						DMS
33	female	63	negative	negative	CBNAAT	M.Tb. detected, Rif resistance not detected	yes	yes	Extrapulmonary	yes	no	63	140	32.1	no	14	99	yes	no						DMS
70	female	34	negative	positive	Trunat (MTB) & Trunat (MTB-RIF)	M.Tb. detected	yes	no	Pulmonary	yes	no	55	145	26.1	no	20	97	yes	no						DMS
37	male	35	negative	positive	Microscopy ZN and Fluorescent	Positive (1+)	yes	no	Pulmonary	yes	no	33	145	15.6	no	20	99	yes	no						DMS
37	male	30	negative	negative	Microscopy ZN and Fluorescent	Positive (1+)	yes	yes	Pulmonary	no															DMS
65	female	28	negative	negative	Chest X Ray	Clinically Diagnosed TB	no	no	Pulmonary	yes	no	28	140	14.2	no	20	99	yes	no						DMS
75	male	40	negative	negative	Trunat (MTB) & Trunat (MTB-RIF)	M.Tb. detected	yes	yes	Pulmonary	yes	no	45	163	16.9	no	24	99	yes	no						DMS
46	female	29	negative	positive	CBNAAT	M.Tb. detected, Rif resistance not detected	yes	no	Pulmonary	yes	no	29	134	16.1	no	20	99	yes	no						DMS
57	male	43	negative	positive	Chest X Ray	Clinically Diagnosed TB	no	yes	Pulmonary	yes	no	43	152	18.6	no	20	98	yes	no						DMS
36	male		unknown	missing	CBNAAT	M.Tb. detected, Rif resistance not detected	yes	no	missing	no															DMS
22	female	45	negative	negative	Trunat (MTB) & Trunat (MTB-RIF)	M.Tb. detected	yes	no	Pulmonary	yes	no	45	152	19.4	no	20	99	yes	no						DMS
61	male	45	negative	negative	Microscopy ZN and Fluorescent	Positive (1+)	yes	no	Pulmonary	yes	no	45	145	21.4	no	20	99	yes	no						DMS
62	male	47	negative	positive	Microscopy ZN and Fluorescent	Positive (2+)	yes	no	Pulmonary	yes	no	47	153	20	no	20	99	yes	no						DMS
55	male	58	negative	negative	Trunat (MTB) & Trunat (MTB-RIF)	M.Tb. detected	yes	yes	Pulmonary	yes	no	58	145	27.5	no	20	99	yes	no						DMS
18	male	49	negative	negative	Microscopy ZN and Fluorescent	Positive (1+)	yes	no	Pulmonary	yes	yes	49	165	17.9	no	17	99	yes	no						DMS
26	female	34	negative	negative	Other	Clinically Diagnosed TB	no	no	Extrapulmonary	yes	no	34	130	20.1	no	20	99	yes	no						DMS
68	male	54	negative	negative	Cytopathology	Clinically Diagnosed TB	no	no	Extrapulmonary	yes	no	54	152	23.3	no	20	99	yes	no						DMS
26	male	54	negative	negative	Other	Clinically Diagnosed TB	no	no	Extrapulmonary	yes	no	49	162	18.6	no	20	99	yes	no						DMS
80	male	33	negative	negative	Microscopy ZN and Fluorescent	Positive (1+)	yes	no	Pulmonary	yes	yes	35	142	17.3	no	16	99	yes	no						DMS
40	female	44	negative	negative	Microscopy ZN and Fluorescent	Positive (1+)	yes	no	Pulmonary	yes	no	44	148	20	no	17	99	yes	no						DMS
37	male	63	negative	negative	Chest X Ray	Clinically Diagnosed TB	no	no	Extrapulmonary	yes	no	63	155	26.2	no	20	99	yes	no						DMS
40	female	39	negative	negative	Other	Clinically Diagnosed TB	no	no	Extrapulmonary	yes	no	39	130	23	no	20	99	yes	no						DMS
22	female	33	negative	negative	Chest X Ray	Clinically Diagnosed TB	yes	no	Pulmonary	yes	no	33	145	15.6	no	20	99	yes	no						DMS
43	male	49	negative	negative	CBNAAT		yes	no	Pulmonary	yes	no	49	151	21.4	no	16	99	yes	no						DMS
52	male	40	negative	positive	Microscopy ZN and Fluorescent	Positive (1+)	yes	no	Pulmonary	yes	yes	40	152	17.3	no	20	98	yes	no						DMS
48	male	22	negative	negative	Microscopy ZN and Fluorescent	Positive (1+)	yes	yes	Pulmonary	no															DMS
38	male	54	negative	positive	Microscopy ZN and Fluorescent	Positive (1+)	yes	no	Pulmonary	yes	no	54	155	22.4	no	18	99	yes	no						DMS
55	female	34	negative	negative	Microscopy ZN and Fluorescent	Positive (1+)	yes	no	Pulmonary	yes	yes	34	130	20.1	no	20	99	yes	no						DMS
50	male	33	negative	negative	Microscopy ZN and Fluorescent	Positive (2+)	yes	yes	Pulmonary	yes	yes	33	155	13.7	no	20	97	no	yes	yes	yes	yes			DMS
18	female	40	negative	negative	Microscopy ZN and Fluorescent	Positive (2+)	yes	no	Pulmonary	yes	no	40	143	19.5	no	17	99	yes	no						DMS
65	male	90	negative	positive	Microscopy ZN and Fluorescent	Positive (1+)	yes	no	Pulmonary	yes	no	90	155	37.4	no	20	99	yes	no						DMS
55	male	45	negative	positive	Other	Clinically Diagnosed TB	no	yes	Extrapulmonary	yes	yes	45	148	20.5	no	14	98	yes	no						DMS
64	female	58	positive	negative	Chest X Ray	Clinically Diagnosed TB	no	no	Extrapulmonary	no															DMS
22	female	30	negative	negative	Chest X Ray	Clinically Diagnosed TB	no	no	Pulmonary	yes	no	30	141	15	no	20	99	yes	no						DMS
75	male	49	negative	negative	Other	Clinically Diagnosed TB	no	no	Extrapulmonary	yes	yes	49	153	20.9	no	20	99	yes	no						DMS
65	female	45	negative	negative	Trunat (MTB) & Trunat (MTB-RIF)	M.Tb. detected	yes	no	Pulmonary	no															DMS
18	male	34	negative	negative	Microscopy ZN and Fluorescent	Positive (1+)	yes	no	Pulmonary	yes	no	34	150	15.1	no	20	99	yes	no						DMS
55	male	40	negative	positive	Microscopy ZN and Fluorescent	Positive (1+)	yes	no	Pulmonary	no															DMS
48	male	34	negative	negative	Microscopy ZN and Fluorescent	Positive (1+)	yes	no	Pulmonary	yes	yes	34	156	13.9	no	20	99	no	yes	yes	yes	yes	yes	Discharged for ambulatory DOT	DMS
23	female	66	negative	negative	Chest X Ray	Clinically Diagnosed TB	no	no	Pulmonary	no															DMS
17	female	39	negative	negative	Chest X Ray	Clinically Diagnosed TB	yes	no	Pulmonary	no															DMS
47	male	60	negative	negative	Microscopy ZN and Fluorescent	Positive (1+)	yes	no	Pulmonary	yes	no	60	158	24	no	20	99	yes	no						DMS
68	male	59	negative	positive	Microscopy ZN and Fluorescent		yes	no	Pulmonary	yes	no	59	160	23	no	17	99	yes	no						DMS
34	female	33	negative	negative	Microscopy ZN and Fluorescent	Positive (1+)	yes	no	Pulmonary	yes	no	33	138	17.3	no	20	99	yes	no						DMS
29	female	32	unknown	missing	Trunat (MTB) & Trunat (MTB-RIF)	M.Tb. detected	yes	no	Pulmonary	no															DMS
49	male	64	negative	positive	Microscopy ZN and Fluorescent	Positive	yes	no	Pulmonary	yes	no	64	154	26.9	no	20	99	yes	no						DMS
58	male	48	negative	positive	Trunat (MTB) & Trunat (MTB-RIF)	M.Tb. detected	yes	yes	Pulmonary	yes	no	48	155	19.9	no	20	96	yes	no						DMS
39	male	40	negative	negative	Microscopy ZN and Fluorescent	Positive (1+)	yes	yes	Pulmonary	yes	yes	40	148	18.2	no	16	99	yes	no						DMS
63	female	43	negative	negative	Microscopy ZN and Fluorescent	Positive (1+)	yes	no	Pulmonary	yes	no	43	146	20.1	no	20	99	yes	no						DMS
57	female	53	negative	positive	Other	Clinically Diagnosed TB	no	no	Extrapulmonary	yes	no	53	156	21.7	no	20	99	yes	no						DMS
40	female	30	negative	negative	Chest X Ray	Clinically Diagnosed TB	no	no	Pulmonary	yes	no	30	145	14.2	no	20	99	yes	no						DMS
26	female	34	negative	negative	Other	Clinically Diagnosed TB	no	no	Extrapulmonary	yes	no	34	135	18.6	no	20	99	yes	no						DMS
19	male	34	negative	negative	Microscopy ZN and Fluorescent	Positive (1+)	yes	no	Pulmonary	yes	no	34	154	14.3	no	20	99	yes	no						DMS
58	male	35	negative	positive	CBNAAT		yes	no	Pulmonary	no															DMS
62	male	37	negative	positive	Chest X Ray	Clinically Diagnosed TB	no	no	Pulmonary	yes	no	37	148	16.8	no	24	95	yes	no						DMS
40	female	67	positive	unknown	Other		no	no	Extrapulmonary	no															DMS
60	male	32	negative	positive	Microscopy ZN and Fluorescent	Positive (1+)	yes	no	Pulmonary	yes	no	32	152	13.8	no	20	99	yes	yes	no					DMS
60	male	45	negative	negative	Microscopy ZN and Fluorescent	Positive (1+)	yes	no	Pulmonary	yes	yes	45	151	19.7	no	17	99	yes	no						DMS
78	male	26	negative	negative	Microscopy ZN and Fluorescent	Positive (2+)	yes	no	Pulmonary	yes	yes	26	142	12.8	yes	20	96	no	yes	yes	yes	yes	yes		DMS
18	male	34	negative	negative	Microscopy ZN and Fluorescent	Positive (3+)	yes	no	Pulmonary	yes	no	34	154	14.3	no	20	99	yes	no						DMS
45	male	32	negative	negative	Chest X Ray	Clinically Diagnosed TB	no	yes	Pulmonary	yes	no	32	144	15.4	no	18	98	yes	no						DMS
45	male	51	negative	negative	Microscopy ZN and Fluorescent	Positive (2+)	yes	no	Pulmonary	no															DMS
51	male	48	negative	negative	Chest X Ray	Clinically Diagnosed TB	no	no	Pulmonary	no															DMS
62	male	30	negative	negative	Microscopy ZN and Fluorescent	Positive (1+)	yes	no	Pulmonary	no															DMS
24	female	44	negative	negative	Chest X Ray	Clinically Diagnosed TB	no	no	Pulmonary	no															DMS
19	male	39	negative	negative	Trunat (MTB) & Trunat (MTB-RIF)	M.Tb. detected	yes	no	Pulmonary	yes	no	39	160	15.2	no	20	98	yes	no						DMS
45	female	49	negative	positive	Microscopy ZN and Fluorescent	Positive (3+)	yes	no	Pulmonary	yes	no	49	138	25.7	no	20	99	yes	no						DMS
67	male	38	negative	negative	Microscopy ZN and Fluorescent	Positive (1+)	yes	no	Pulmonary	no															DMS
50	male	46	negative	negative	Microscopy ZN and Fluorescent	Positive (1+)	yes	no	Pulmonary	yes	no	46	160	17.9	no	20	99	yes	no						DMS
18	female	40	negative	negative	Chest X Ray	Clinically Diagnosed TB	no	no	Pulmonary	yes	no	40	165	14.6	no	20	99	yes	no						DMS
39	male	36	negative	negative	Microscopy ZN and Fluorescent	Positive (3+)	yes	no	Pulmonary	yes	no	36	146	16.8	no	20	97	yes	no						DMS
46	male	53	negative	positive	Chest X Ray	Clinically Diagnosed TB	no	no	Pulmonary	yes	no	53	150	23.5	no	20	99	yes	no						DMS
18	female	36	negative	positive	Chest X Ray	Clinically Diagnosed TB	no	no	Extrapulmonary	no															DMS
33	male	49	negative	negative	Chest X Ray	Clinically Diagnosed TB	no	no	Pulmonary	no															DMS
57	female	48	negative	negative	Microscopy ZN and Fluorescent	Positive (1+)	yes	no	Pulmonary	yes	no	48	155	19.9	no	22	99	yes	no						DMS
63	male	69	negative	positive	Microscopy ZN and Fluorescent	Positive (2+)	yes	no	Pulmonary	no															DMS
30	female	57	negative	negative	Microscopy ZN and Fluorescent	Positive (1+)	yes	no	Pulmonary	yes	yes	57	160	22.2	no	21	99	yes	no						DMS
46	male	56	negative	positive	Microscopy ZN and Fluorescent	Positive (1+)	yes	no	Pulmonary	yes	yes	56	175	18.2	no	21	98	yes	no						DMS
37	male	72	negative	negative	Microscopy ZN and Fluorescent	Positive (1+)	yes	no	Pulmonary	no															DMS
48	male	44	negative	negative	Microscopy ZN and Fluorescent	Positive (1+)	yes	no	Pulmonary	yes	yes	44	165	16.1	no	22	99	yes	no						DMS
65	male	39	negative	negative	Microscopy ZN and Fluorescent	Positive (1+)	yes	no	Pulmonary	no															DMS
45	male	38	negative	negative	Microscopy ZN and Fluorescent	Positive (2+)	yes	yes	Pulmonary	no															DMS
47	female	51	positive	negative	Microscopy ZN and Fluorescent	Positive (1+)	yes	no	Pulmonary	no															DMS
50	male	47	negative	negative	Chest X Ray	Clinically Diagnosed TB	no	no	Pulmonary	no															DMS
24	male	45	negative	negative	Microscopy ZN and Fluorescent	Positive (1+)	yes	no	Pulmonary	yes	yes	45	170	15.5	no	21	99	yes	no						DMS
56	male	43	negative	positive	Microscopy ZN and Fluorescent	Positive (1+)	yes	no	Pulmonary	no															DMS
48	male	38	negative	negative	Microscopy ZN and Fluorescent	Positive (1+)	yes	no	Pulmonary	no															DMS
47	male	36	negative	negative	Microscopy ZN and Fluorescent	Positive (1+)	yes	yes	Pulmonary	yes	no	41	158	16.4	no	22	98	yes	no						DPH
47	female	58	negative	positive	Microscopy ZN and Fluorescent	Positive (1+)	yes	yes	Pulmonary	yes	no	58.2	155	24.2	no	23	96	yes	no						DPH
66	male	45	negative	negative	Microscopy ZN and Fluorescent	Positive (SC-10)	yes	no	Pulmonary	yes	no	45	162	17.1	no	22	96	yes	no						DPH
54	male	63	negative	positive	Microscopy ZN and Fluorescent	Positive (2+)	yes	no	Pulmonary	yes	no	63	170	21.7	no	20	99	yes	no						DPH
55	male	63	negative	positive	Microscopy ZN and Fluorescent	Positive (2+)	yes	yes	Pulmonary	no															DPH
49	male	50	negative	positive	Microscopy ZN and Fluorescent	Positive (1+)	yes	no	Pulmonary	yes	no	50	150	22.2	no	22	98	yes	no						DPH
58	male	56	negative	positive	Microscopy ZN and Fluorescent	Positive (1+)	yes	no	Pulmonary	yes	no	56.4	159	22.3	no	24	96	yes	no						DPH
46	female	63	negative	positive	Microscopy ZN and Fluorescent	Positive (1+)	yes	no	Pulmonary	yes	no	63	163	23.7	no	21	98	yes	no						DPH
49	male	57	negative	positive	Microscopy ZN and Fluorescent	Positive (1+)	yes	no	Pulmonary	yes	no	57	165	20.9	no	22	98	yes	no						DPH
38	female	52	negative	negative	Microscopy ZN and Fluorescent	Positive (3+)	yes	no	Pulmonary	yes	no	51	160	19.9	no	22	98	yes	no						DPH
45	male	43	negative	negative	Microscopy ZN and Fluorescent	Positive (3+)	yes	no	Pulmonary	yes	no	43	162	16.3	no	20	97	yes	no						DPH
47	male	45	negative	negative	Microscopy ZN and Fluorescent	Positive (1+)	yes	yes	Pulmonary	yes	no	45	158	18	no	22	98	yes	no						DPH
27	female	30	negative	negative	Microscopy ZN and Fluorescent	Positive (3+)	yes	no	Pulmonary	yes	no	31	159	12.2	no	22	98	yes	yes	yes	yes	no	no		DPH
68	male	56	negative	positive	Microscopy ZN and Fluorescent	Positive (2+)	yes	no	Pulmonary	yes	no	56	170	19.3	no	21	98	yes	no						DPH
49	male	42	negative	negative	Microscopy ZN and Fluorescent	Positive (3+)	yes	no	Pulmonary	no															DPH
50	male	40	negative	negative	Microscopy ZN and Fluorescent	Positive (1+)	yes	no	Pulmonary	yes	no	40	152	17.3	no	20	98	yes	no						DPH
27	male	45	negative	negative	Microscopy ZN and Fluorescent	Positive (3+)	yes	no	Pulmonary	yes	no	45	168	15.9	no	20	98	yes	no						DPH
36	male	42	negative	negative	Microscopy ZN and Fluorescent	Positive (2+)	yes	no	Pulmonary	yes	no	42	170	14.5	no	20	98	yes	no						DPH
40	male	57	negative	positive	Microscopy ZN and Fluorescent	Positive (1+)	yes	no	Pulmonary	yes	no	57	172	19.2	no	20	99	yes	no						DPH
51	male	50	negative	positive	Microscopy ZN and Fluorescent	Positive (2+)	yes	no	Pulmonary	yes	no	50	162	19	no	22	98	yes	no						DPH
21	male	51	negative	negative	Microscopy ZN and Fluorescent	Positive (3+)	yes	no	Pulmonary	yes	no	51	184	15	no	22	98	yes	no						DPH
30	male	50	negative	negative	Microscopy ZN and Fluorescent	Positive (SC-9)	yes	no	Pulmonary	yes	no	50	170	17.3	no	21	98	yes	no						DPH
72	male	64	negative	positive	Chest X Ray	Clinically Diagnosed TB	no	no	Pulmonary	yes	yes	64.2	158	25.7	no	24	98	yes	no						DMS
95	male	54	negative	negative	Chest X Ray	Clinically Diagnosed TB	no	no	Pulmonary	yes	no	53.4	165	19.6	no	24	98	yes	no						DMS
50	male	43	negative	positive	Microscopy ZN and Fluorescent	Positive (3+)	yes	no	Pulmonary	yes	no	48	156	19.7	no	23	98	yes	no						DMS
75	male	34	negative	negative	Microscopy ZN and Fluorescent	Positive (1+)	yes	no	Pulmonary	yes	yes	32.4	160	12.6	no	23	95	yes	yes	yes	yes	yes	yes	Discharged for ambulatory DOT	DMS
49	male	53	negative	negative	Chest X Ray	Clinically Diagnosed TB	no	no	Pulmonary	no															DMS
60	female	45	negative	negative	Microscopy ZN and Fluorescent	Positive (1+)	yes	no	Pulmonary	yes	no	45.1	157	18.2	no	24	97	yes	no						DMS
46	male	54	negative	positive	Microscopy ZN and Fluorescent	Positive (2+)	yes	no	Pulmonary	yes	no	47.2	160	18.4	no	24	98	yes	no						DMS
60	male	33	negative	negative	Microscopy ZN and Fluorescent	Positive (2+)	yes	no	Pulmonary	yes	no	30	156	12.3	no	23	97	yes	yes	yes	yes	yes	yes	Discharged for ambulatory DOT	DMS
66	female	42	negative	positive	Chest X Ray	Clinically Diagnosed TB	no	no	Pulmonary	yes	no	42	150	18.6	no	24	98	yes	no						DMS
60	male	54	negative	negative	Chest X Ray	Clinically Diagnosed TB	no	no	Pulmonary	yes	no	54	160	21	no	24	98	yes	no						DMS
74	male	49	negative	negative	Chest X Ray	Clinically Diagnosed TB	no	no	Extrapulmonary	yes	no	58	158	23.2	no	24	98	yes	no						DMS
53	male	74	negative	negative	Other	Clinically Diagnosed TB	no	no	Extrapulmonary	yes	no	73.8	168	26.1	no	24	99	yes	no						DMS
57	female	46	negative	positive	Microscopy ZN and Fluorescent	Positive (1+)	yes	no	Pulmonary	yes	no	46.3	150	20.5	no	24	98	yes	no						DMS
75	male	48	negative	negative	Chest X Ray	Clinically Diagnosed TB	no	no	Pulmonary	no															DMS
68	male	43	negative	negative	Microscopy ZN and Fluorescent	Positive (1+)	yes	no	Pulmonary	yes	no	49.1	168	17.3	no	24	97	yes	no						DMS
40	male	52	negative	negative	Chest X Ray	Clinically Diagnosed TB	no	no	Pulmonary	yes	no	52	172	17.5	no	24	97	yes	no						DMS
19	female	46	negative	negative	Microscopy ZN and Fluorescent	Positive (2+)	yes	no	Pulmonary	yes	no	43	148	19.6	no	20	98	yes	no						DPH
53	male	51	negative	positive	Microscopy ZN and Fluorescent	Positive (1+)	yes	no	Pulmonary	no															DPH
53	male	41	negative	negative	Microscopy ZN and Fluorescent	Positive (1+)	yes	no	Pulmonary	yes	no	41	161	15.8	no	14	97	yes	no						DPH
42	male	45	negative	negative	Microscopy ZN and Fluorescent	Positive (3+)	yes	yes	Pulmonary	no															DPH
55	male	45	negative	negative	Microscopy ZN and Fluorescent	Positive (1+)	yes	no	Pulmonary	no															DPH
72	male	39	negative	negative	Microscopy ZN and Fluorescent	Positive (3+)	yes	no	Pulmonary	yes	no	39	164	14.5	no	20	98	yes	no						DPH
68	female	48	negative	negative	Microscopy ZN and Fluorescent	Positive (2+)	yes	no	Pulmonary	yes	no	48	158	19.2	no	22	97	yes	no						DME
62	female	42	negative	negative	Other	Clinically Diagnosed TB	no	no	Extrapulmonary	no															DME
37	male	72	negative	negative	Other	Clinically Diagnosed TB	yes	no	Extrapulmonary	no															DME
56	female	59	negative	negative	Other	Clinically Diagnosed TB	no	no	Extrapulmonary	no															DME
48	male	44	negative	negative	Microscopy ZN and Fluorescent	Positive (2+)	yes	no	Pulmonary	no															DME
44	male	72	negative	positive	Other	Clinically Diagnosed TB	no	no	Extrapulmonary	no															DME
52	male	42	negative	positive	Microscopy ZN and Fluorescent	Positive (2+)	yes	no	Pulmonary	no															DME
47	male	78	negative	negative	Microscopy ZN and Fluorescent	Positive (1+)	yes	no	Extrapulmonary	no															DME
55	female	36	negative	negative	Other	Clinically Diagnosed TB	yes	no	Pulmonary	no															DME
46	female	60	negative	negative	Other	Clinically Diagnosed TB	no	no	Extrapulmonary	no															DME
17	female	39	negative	negative	Other	Clinically Diagnosed TB	no	no	Extrapulmonary	no															DME
30	female	66	negative	negative	Other	Clinically Diagnosed TB	no	no	Extrapulmonary	no															DME
75	male	43	negative	positive	Microscopy ZN and Fluorescent	Positive (3+)	yes	no	Pulmonary	no															DME
19	male	37	negative	negative	Other	Clinically Diagnosed TB	no	no	Extrapulmonary	yes	no	37	149	16.6	no	18	99	yes	no						DME
80	male	42	negative	negative	Other	Clinically Diagnosed TB	no	no	Extrapulmonary	no															DME
49	female	50	negative	positive	Microscopy ZN and Fluorescent	Positive (2+)	yes	no	Pulmonary	no															DME
17	female	46	negative	negative	Microscopy ZN and Fluorescent	Positive (1+)	yes	no	Pulmonary	no															DME
34	male	60	negative	positive	Microscopy ZN and Fluorescent	Positive (3+)	yes	no	Pulmonary	no															DME
45	female	39	positive	negative	Microscopy ZN and Fluorescent	Positive (3+)	yes	no	Pulmonary	yes	no	39	157	15.8	no	22	98	yes	no						DME
27	female	40	negative	negative	Microscopy ZN and Fluorescent	Positive (3+)	yes	no	Pulmonary	no															DME
51	male	47	negative	positive	Chest X Ray	Clinically Diagnosed TB	yes	no	Pulmonary	yes	yes	47	156	19.3	no	17	98	yes	no						DME
23	female		negative	negative	Other	Clinically Diagnosed TB	yes	no	missing	no															DME
67	male	48	negative	negative	Microscopy ZN and Fluorescent	Positive (2+)	yes	yes	Pulmonary	yes	no	48	145	22.8	no	23	97	yes	no						DMS
46	male	61	negative	negative	Other	Clinically Diagnosed TB	no	no	Extrapulmonary	no															DMS
38	male	56	negative	positive	Microscopy ZN and Fluorescent	Positive (3+)	yes	no	Pulmonary	yes	no	56	155	23.3	no	23	97	yes	no						DMS
50	female	46	negative	negative	Chest X Ray	Clinically Diagnosed TB	no	no	Pulmonary	yes	no	45.9	139	23.7	no	22	97	yes	no						DMS
80	male	44	negative	positive	Chest X Ray	Clinically Diagnosed TB	no	no	Pulmonary	yes	yes	44	150	19.5	no	24	97	yes	no						DMS
50	male	51	negative	positive	Microscopy ZN and Fluorescent	Positive (1+)	yes	no	Pulmonary	yes	no	51	168	18	no	24	98	yes	no						DMS
17	female	57	negative	negative	Chest X Ray	Clinically Diagnosed TB	no	no	Pulmonary	yes	no	57	168	20.1	no	24	98	yes	no						DMS
51	male	53	negative	negative	Other	Clinically Diagnosed TB	no	no	Extrapulmonary	yes	no	53	155	22	no	20	97	yes	no						DMS
50	female	58	negative	negative	Chest X Ray	Clinically Diagnosed TB	no	yes	Pulmonary	yes	no	58	158	23.2	no	22	97	yes	no						DMS
55	male	45	negative	negative	Chest X Ray	Clinically Diagnosed TB	no	no	Pulmonary	yes	yes	45	158	18	no	24	99	yes	no						DMS
65	male	46	negative	negative	Chest X Ray	Clinically Diagnosed TB	no	no	Pulmonary	no															DMS
35	male	40	negative	negative	Microscopy ZN and Fluorescent	Positive (2+)	yes	no	Pulmonary	yes	no	40	145	19	no	24	97	yes	no						DMS
42	male	63	negative	positive	Chest X Ray	Clinically Diagnosed TB	no	no	Pulmonary	no															DMS
54	female	32	negative	negative	Chest X Ray	Clinically Diagnosed TB	no	no	Pulmonary	yes	no	32	140	16.3	yes	24	98	yes	no						DMS
80	male	48	negative	negative	Microscopy ZN and Fluorescent	Positive (1+)	yes	yes	Pulmonary	yes	no	48	148	21.9	no	23	97	yes	no						DMS
46	female	41	negative	negative	Other	Clinically Diagnosed TB	no	no	Pulmonary	yes	no	41	140	20.9	no	24	98	yes	no						DMS
54	male	63	negative	positive	Microscopy ZN and Fluorescent	Positive (1+)	yes	no	Pulmonary	yes	yes	63	160	24.6	no	24	98	yes	no						DMS
50	male	95	negative	negative	Microscopy ZN and Fluorescent	Positive (1+)	yes	no	Pulmonary	yes	no	36	135	19.7	no	24	97	yes	no						DMS
58	male	62	negative	positive	Microscopy ZN and Fluorescent	Positive (1+)	yes	yes	Pulmonary	yes	no	62.8	159	24.8	no	23	98	yes	no						DMS
60	male	44	negative	negative	Other	Clinically Diagnosed TB	no	no	Pulmonary	yes	no	44	145	20.9	no	24	96	yes	no						DMS
64	male	55	negative	positive	Microscopy ZN and Fluorescent	Positive (3+)	yes	no	Pulmonary	yes	no	55	160	21.4	no	24	96	yes	no						DMS
60	female	65	negative	positive	Chest X Ray	Clinically Diagnosed TB	no	no	Pulmonary	yes	yes	65	165	23.8	no	24	97	yes	no						DMS
66	male	53	negative	positive	Other	Clinically Diagnosed TB	no	yes	Pulmonary	yes	no	53	165	19.4	no	24	97	yes	no						DMS
45	male	37	negative	negative	Other	Clinically Diagnosed TB	no	no	Extrapulmonary	yes	no	37	140	18.8	no	24	97	yes	no						DMS
50	male	69	negative	negative	Microscopy ZN and Fluorescent	Positive (1+)	yes	no	Pulmonary	no															DMS
40	female	35	negative	negative	Microscopy ZN and Fluorescent	Positive (1+)	yes	yes	Pulmonary	yes	no	35	121	23.9	no	22	99	yes	no						DMS
19	female	31	negative	negative	Microscopy ZN and Fluorescent	Positive (3+)	yes	no	Pulmonary	yes	yes	31	150	13.7	no	23	98	yes	yes	yes	yes	yes	yes	Discharged for ambulatory DOT	DMS
48	male	67	negative	positive	Microscopy ZN and Fluorescent	Positive (3+)	yes	no	Pulmonary	yes	no	67.4	165	24.7	no	24	97	yes	no						DMS
38	female	43	negative	positive	Microscopy ZN and Fluorescent	Positive (2+)	yes	no	Pulmonary	yes	no	42.9	146	20.1	no	24	97	yes	no						DMS
52	male	50	negative	negative	Microscopy ZN and Fluorescent	Positive (3+)	yes	no	Pulmonary	no															DMS
25	male	43	negative	negative	Microscopy ZN and Fluorescent	Positive (3+)	yes	no	Pulmonary	yes	no	43	145	20.4	no	24	96	yes	no						DMS
50	female	34	negative	negative	Other	Clinically Diagnosed TB	yes	yes	Pulmonary	yes	no	34	140	17.3	no	24	97	yes	no						DMS
55	male	30	negative	negative	Microscopy ZN and Fluorescent	Positive (3+)	yes	no	Pulmonary	yes	no	30	125	19.2	no	20	99	yes	no						DMS
42	female	30	negative	negative	Microscopy ZN and Fluorescent	Positive (3+)	yes	yes	Pulmonary	yes	yes	30	135	16.4	no	23	94	yes	no						DMS
50	male	69	negative	negative	Other	Clinically Diagnosed TB	no	no	Extrapulmonary	yes	yes	69	170	23.8	no	24	98	yes	no						DMS
45	male	49	negative	negative	Other	Clinically Diagnosed TB	no	no	Pulmonary	yes	no	49	151	21.4	no	23	97	yes	no						DMS
40	male	35	negative	negative	Microscopy ZN and Fluorescent	Positive (1+)	yes	no	Pulmonary	yes	no	35	140	17.8	no	23	96	yes	no						DMS
45	female	55	negative	negative	Microscopy ZN and Fluorescent	Positive (1+)	yes	no	Pulmonary	yes	yes	55.2	155	22.9	no	22	97	yes	no						DME
58	female	68	negative	positive	Other	Clinically Diagnosed TB	no	no	Pulmonary	yes	yes	68.2	156	28	no	22	97	yes	no						DME
47	male	47	negative	negative	Other	Clinically Diagnosed TB	no	no	Pulmonary	no															DME
70	female	48	negative	positive	Other	Clinically Diagnosed TB	no	no	Pulmonary	yes	no	48.2	160	18.8	no	22	98	yes	no						DME
81	female	49	negative	positive	Microscopy ZN and Fluorescent	Positive (2+)	yes	no	Pulmonary	no															DME
65	male	80	negative	negative	Other	Clinically Diagnosed TB	no	no	Pulmonary	yes	no	80	170	27.6	no	24	97	yes	no						DME
40	female	35	negative	negative	Microscopy ZN and Fluorescent	Positive (SC-8)	yes	no	Pulmonary	yes	no	35.2	137	18.7	no	22	97	yes	no						DME
22	female	40	negative	negative	Other	Clinically Diagnosed TB	yes	no	Extrapulmonary	yes	yes	40.2	159	15.9	no	22	98	yes	no						DME
50	male	53	negative	positive	Other	Clinically Diagnosed TB	no	no	Pulmonary	yes	yes	53.2	162	20.2	no	24	97	yes	no						DME
45	male	45	negative	negative	Microscopy ZN and Fluorescent	Positive (1+)	yes	no	Pulmonary	no															DME
19	male	58	negative	negative	Chest X Ray		no	no	Pulmonary	yes	no	58.2	160	22.7	no	22	96	yes	no						DME
60	male	32	negative	negative	Microscopy ZN and Fluorescent	Positive (1+)	yes	no	Pulmonary	yes	yes	32	160	12.5	no	22	97	yes	yes	yes	yes	yes	yes	Discharged for ambulatory DOT	DME
60	male	41	negative	negative	Other	Clinically Diagnosed TB	no	no	Extrapulmonary	no															DME
60	female	40	negative	negative	Other	Clinically Diagnosed TB	no	no	Extrapulmonary	yes	no	40.1	140	20.4	no	22	95	yes	no						DME
[truncated: 12,963 more rows]
